# Supplementary material for: Universal machine learning for the response of atomistic systems to external fields
Source: Nat Commun. 2023 Oct 12;14:6424. doi: 10.1038/s41467-023-42148-y (PMC10570356; doi:10.1038/s41467-023-42148-y)
Supplement: Supplementary file 2 — Source Data [file 41467_2023_42148_MOESM2_ESM.xlsx]

## Sheet: fig. 2
fig.2 a				fig.2 b				fig.2 c
θ	FIREANN	DFT		θ	FIREANN	DFT		εx	FIREANN	DFT	FieldSchNet
0	0.04127	0.04127		0	0.04127	0.04127		-0.40109	0.0384	0.0388	0.04145
6	0.04127	0.04126		6	0.03697	0.03696		-0.39595	0.03848	0.03887	0.04145
12	0.04127	0.04125		12	0.03272	0.0327		-0.39081	0.03856	0.03893	0.04145
18	0.04127	0.04126		18	0.02856	0.02854		-0.38567	0.03864	0.039	0.04145
24	0.04127	0.04126		24	0.02455	0.0245		-0.38052	0.03872	0.03906	0.04145
30	0.04127	0.04125		30	0.02073	0.02066		-0.37538	0.0388	0.03913	0.04145
36	0.04127	0.04126		36	0.01715	0.01704		-0.37024	0.03888	0.03919	0.04145
42	0.04127	0.04125		42	0.01384	0.01367		-0.3651	0.03896	0.03925	0.04145
48	0.04127	0.04125		48	0.01084	0.01061		-0.35995	0.03904	0.03931	0.04145
54	0.04127	0.04126		54	0.00819	0.0079		-0.35481	0.03912	0.03938	0.04145
60	0.04127	0.04125		60	0.00589	0.00553		-0.34967	0.03919	0.03943	0.04145
66	0.04127	0.04126		66	0.00399	0.00356		-0.34453	0.03927	0.03949	0.04145
72	0.04127	0.04126		72	0.00249	0.00202		-0.33939	0.03934	0.03955	0.04145
78	0.04127	0.04125		78	0.00141	0.000886205		-0.33424	0.03941	0.03961	0.04145
84	0.04127	0.04126		84	0.000754679	0.000213817		-0.3291	0.03948	0.03966	0.04145
90	0.04127	0.04127		90	0.000536577	-1.89333e-06		-0.32396	0.03955	0.03972	0.04145
96	0.04127	0.04126		96	0.000754679	0.000213817		-0.31882	0.03962	0.03977	0.04145
102	0.04127	0.04125		102	0.00141	0.000886205		-0.31367	0.03969	0.03983	0.04145
108	0.04127	0.04126		108	0.00249	0.00202		-0.30853	0.03975	0.03988	0.04145
114	0.04127	0.04126		114	0.00399	0.00356		-0.30339	0.03981	0.03993	0.04145
120	0.04127	0.04125		120	0.00589	0.00553		-0.29825	0.03988	0.03998	0.04145
126	0.04127	0.04126		126	0.00819	0.0079		-0.29311	0.03994	0.04003	0.04145
132	0.04127	0.04125		132	0.01084	0.01061		-0.28796	0.04	0.04008	0.04145
138	0.04127	0.04125		138	0.01384	0.01367		-0.28282	0.04005	0.04013	0.04145
144	0.04127	0.04126		144	0.01715	0.01704		-0.27768	0.04011	0.04018	0.04145
150	0.04127	0.04125		150	0.02073	0.02066		-0.27254	0.04016	0.04023	0.04145
156	0.04127	0.04126		156	0.02455	0.0245		-0.26739	0.04022	0.04027	0.04145
162	0.04127	0.04126		162	0.02856	0.02854		-0.26225	0.04027	0.04032	0.04145
168	0.04127	0.04125		168	0.03272	0.0327		-0.25711	0.04032	0.04036	0.04145
174	0.04127	0.04126		174	0.03697	0.03696		-0.25197	0.04037	0.0404	0.04145
180	0.04127	0.04127		180	0.04127	0.04127		-0.24683	0.04041	0.04045	0.04145
186	0.04127	0.04126		186	0.04557	0.04556		-0.24168	0.04046	0.04049	0.04145
192	0.04127	0.04125		192	0.04982	0.04981		-0.23654	0.0405	0.04053	0.04145
198	0.04127	0.04126		198	0.05396	0.05397		-0.2314	0.04055	0.04057	0.04145
204	0.04127	0.04126		204	0.05794	0.05798		-0.22626	0.04059	0.04061	0.04145
210	0.04127	0.04125		210	0.06173	0.06181		-0.22112	0.04063	0.04064	0.04145
216	0.04127	0.04126		216	0.06529	0.06542		-0.21597	0.04067	0.04068	0.04145
222	0.04127	0.04125		222	0.06856	0.06873		-0.21083	0.04071	0.04072	0.04145
228	0.04127	0.04125		228	0.07152	0.07177		-0.20569	0.04075	0.04075	0.04145
234	0.04127	0.04126		234	0.07415	0.07448		-0.20055	0.04078	0.04079	0.04145
240	0.04127	0.04125		240	0.07641	0.07681		-0.1954	0.04082	0.04082	0.04145
246	0.04127	0.04126		246	0.07828	0.07875		-0.19026	0.04085	0.04085	0.04145
252	0.04127	0.04126		252	0.07976	0.08028		-0.18512	0.04088	0.04088	0.04145
258	0.04127	0.04125		258	0.08082	0.08139		-0.17998	0.04092	0.04091	0.04145
264	0.04127	0.04126		264	0.08146	0.08206		-0.17484	0.04095	0.04095	0.04145
270	0.04127	0.04127		270	0.08167	0.0823		-0.16969	0.04098	0.04097	0.04145
276	0.04127	0.04126		276	0.08146	0.08206		-0.16455	0.04101	0.041	0.04145
282	0.04127	0.04125		282	0.08082	0.08139		-0.15941	0.04103	0.04103	0.04145
288	0.04127	0.04126		288	0.07976	0.08028		-0.15427	0.04106	0.04106	0.04145
294	0.04127	0.04126		294	0.07828	0.07875		-0.14912	0.04109	0.04108	0.04145
300	0.04127	0.04125		300	0.07641	0.07681		-0.14398	0.04111	0.04111	0.04145
306	0.04127	0.04126		306	0.07415	0.07448		-0.13884	0.04113	0.04113	0.04145
312	0.04127	0.04125		312	0.07152	0.07177		-0.1337	0.04116	0.04115	0.04145
318	0.04127	0.04125		318	0.06856	0.06873		-0.12856	0.04118	0.04118	0.04145
324	0.04127	0.04126		324	0.06529	0.06542		-0.12341	0.0412	0.0412	0.04145
330	0.04127	0.04125		330	0.06173	0.06181		-0.11827	0.04122	0.04122	0.04145
336	0.04127	0.04126		336	0.05794	0.05798		-0.11313	0.04124	0.04124	0.04145
342	0.04127	0.04126		342	0.05396	0.05397		-0.10799	0.04126	0.04126	0.04145
348	0.04127	0.04125		348	0.04982	0.04981		-0.10284	0.04128	0.04127	0.04145
354	0.04127	0.04126		354	0.04557	0.04556		-0.0977	0.04129	0.04129	0.04145
								-0.09256	0.04131	0.04131	0.04145
								-0.08742	0.04133	0.04132	0.04145
								-0.08228	0.04134	0.04134	0.04145
								-0.07713	0.04135	0.04135	0.04145
								-0.07199	0.04137	0.04136	0.04145
								-0.06685	0.04138	0.04137	0.04145
								-0.06171	0.04139	0.04139	0.04145
								-0.05656	0.0414	0.0414	0.04145
								-0.05142	0.04141	0.0414	0.04145
								-0.04628	0.04142	0.04141	0.04145
								-0.04114	0.04142	0.04142	0.04145
								-0.036	0.04143	0.04143	0.04145
								-0.03085	0.04143	0.04143	0.04145
								-0.02571	0.04144	0.04144	0.04145
								-0.02057	0.04144	0.04144	0.04145
								-0.01543	0.04145	0.04144	0.04145
								-0.01028	0.04145	0.04145	0.04145
								-0.00514	0.04145	0.04145	0.04145
								0	0.04145	0.04145	0.04145
								0.00514	0.04145	0.04145	0.04145
								0.01028	0.04145	0.04145	0.04145
								0.01543	0.04145	0.04144	0.04145
								0.02057	0.04144	0.04144	0.04145
								0.02571	0.04144	0.04144	0.04145
								0.03085	0.04143	0.04143	0.04145
								0.036	0.04143	0.04143	0.04145
								0.04114	0.04142	0.04142	0.04145
								0.04628	0.04142	0.04141	0.04145
								0.05142	0.04141	0.0414	0.04145
								0.05656	0.0414	0.0414	0.04145
								0.06171	0.04139	0.04139	0.04145
								0.06685	0.04138	0.04137	0.04145
								0.07199	0.04137	0.04136	0.04145
								0.07713	0.04135	0.04135	0.04145
								0.08228	0.04134	0.04134	0.04145
								0.08742	0.04133	0.04132	0.04145
								0.09256	0.04131	0.04131	0.04145
								0.0977	0.04129	0.04129	0.04145
								0.10284	0.04128	0.04127	0.04145
								0.10799	0.04126	0.04126	0.04145
								0.11313	0.04124	0.04124	0.04145
								0.11827	0.04122	0.04122	0.04145
								0.12341	0.0412	0.0412	0.04145
								0.12856	0.04118	0.04118	0.04145
								0.1337	0.04116	0.04115	0.04145
								0.13884	0.04113	0.04113	0.04145
								0.14398	0.04111	0.04111	0.04145
								0.14912	0.04109	0.04108	0.04145
								0.15427	0.04106	0.04106	0.04145
								0.15941	0.04103	0.04103	0.04145
								0.16455	0.04101	0.041	0.04145
								0.16969	0.04098	0.04097	0.04145
								0.17484	0.04095	0.04095	0.04145
								0.17998	0.04092	0.04091	0.04145
								0.18512	0.04088	0.04088	0.04145
								0.19026	0.04085	0.04085	0.04145
								0.1954	0.04082	0.04082	0.04145
								0.20055	0.04078	0.04079	0.04145
								0.20569	0.04075	0.04075	0.04145
								0.21083	0.04071	0.04072	0.04145
								0.21597	0.04067	0.04068	0.04145
								0.22112	0.04063	0.04064	0.04145
								0.22626	0.04059	0.04061	0.04145
								0.2314	0.04055	0.04057	0.04145
								0.23654	0.0405	0.04053	0.04145
								0.24168	0.04046	0.04049	0.04145
								0.24683	0.04041	0.04045	0.04145
								0.25197	0.04037	0.0404	0.04145
								0.25711	0.04032	0.04036	0.04145
								0.26225	0.04027	0.04032	0.04145
								0.26739	0.04022	0.04027	0.04145
								0.27254	0.04016	0.04023	0.04145
								0.27768	0.04011	0.04018	0.04145
								0.28282	0.04005	0.04013	0.04145
								0.28796	0.04	0.04008	0.04145
								0.29311	0.03994	0.04003	0.04145
								0.29825	0.03988	0.03998	0.04145
								0.30339	0.03981	0.03993	0.04145
								0.30853	0.03975	0.03988	0.04145
								0.31367	0.03969	0.03983	0.04145
								0.31882	0.03962	0.03977	0.04145
								0.32396	0.03955	0.03972	0.04145
								0.3291	0.03948	0.03966	0.04145
								0.33424	0.03941	0.03961	0.04145
								0.33939	0.03934	0.03955	0.04145
								0.34453	0.03927	0.03949	0.04145
								0.34967	0.03919	0.03943	0.04145
								0.35481	0.03912	0.03938	0.04145
								0.35995	0.03904	0.03931	0.04145
								0.3651	0.03896	0.03925	0.04145
								0.37024	0.03888	0.03919	0.04145
								0.37538	0.0388	0.03913	0.04145
								0.38052	0.03872	0.03906	0.04145
								0.38567	0.03864	0.039	0.04145
								0.39081	0.03856	0.03893	0.04145
								0.39595	0.03848	0.03887	0.04145
								0.40109	0.0384	0.0388	0.04145
								0.40623	0.03831	0.03873	0.04145

## Sheet: fig. 3
fig. 3 a			fig. 3 b			fig. 3 c
FIREANN	DFT		FIREANN	DFT		FIREANN	DFT
0.80552	0.80765		-3.57094	-3.575		-54.7148	-54.683
1.06646	1.06927		-0.49366	-0.4954		2.01125	2.106
1.449	1.45407		0.34326	0.3124		-0.47516	-0.781
1.36352	1.36224		-3.11602	-3.109		2.01125	2.106
1.46867	1.47446		2.04187	2.0601		-56.1409	-56.152
1.35825	1.35842		2.38225	2.301		8.67829	8.924
1.40219	1.40892		-3.06273	-3.0311		-0.47516	-0.781
1.18625	1.18851		1.88981	1.8622		8.67829	8.924
1.30082	1.31391		1.18482	1.147		-44.1217	-43.799
0.91495	0.92321		-3.30797	-3.3764		-52.7035	-52.674
1.42904	1.43165		1.75141	1.6529		0.58981	-0.058
1.62375	1.63156		0.31899	0.3683		6.80402	6.503
1.50062	1.50479		-3.33389	-3.3604		0.58981	-0.058
0.98908	0.99305		1.1016	1.1458		-62.8212	-63.497
1.47195	1.47895		-0.41628	-0.4255		2.50713	2.828
1.73804	1.73973		-3.10091	-3.0982		6.80402	6.503
0.60199	0.60625		2.24208	2.2682		2.50713	2.828
1.32476	1.33477		-0.88548	-0.8446		-45.0446	-46.075
1.41206	1.41629		-3.09801	-3.0924		-57.2264	-58.053
0.90378	0.90564		1.88766	1.8959		-4.14308	-4.743
1.07746	1.08212		-1.69846	-1.6932		0.80698	0.813
1.70819	1.70034		-3.30101	-3.2828		-4.14308	-4.743
1.24661	1.25808		3.12253	3.1175		-67.2056	-67.602
1.27142	1.27444		-0.4231	-0.4489		-4.59541	-4.685
1.32201	1.32598		-3.30457	-3.3149		0.80698	0.813
2.21927	2.22244		1.63931	1.5729		-4.59541	-4.685
1.95374	1.95609		-1.49052	-1.5415		-46.5896	-46.416
1.16967	1.17341		-2.66482	-2.6684		-54.6059	-54.752
2.14246	2.13676		1.34572	1.3454		-4.74999	-4.774
1.05231	1.05007		-1.71024	-1.6682		1.60371	0.63
2.37994	2.38115		-2.80004	-2.7968		-4.74999	-4.774
1.52718	1.53276		2.71264	2.7743		-62.1132	-61.942
1.53308	1.53901		-1.66046	-1.6404		-7.57455	-7.361
1.0595	1.06722		-3.05001	-3.0572		1.60371	0.63
0.97392	0.98059		2.55935	2.5949		-7.57455	-7.361
1.44095	1.44496		-1.34569	-1.3984		-46.5312	-45.333
0.93028	0.93436		-3.23782	-3.2562		-55.2274	-55.014
0.81546	0.82539		2.18568	2.1707		2.93476	2.629
1.27632	1.27823		-1.49317	-1.4683		-4.94242	-4.956
1.28307	1.29048		-3.23327	-3.2211		2.93476	2.629
1.38729	1.3981		1.74508	1.7143		-60.0996	-59.635
1.72116	1.71742		-1.25078	-1.269		-9.92444	-10.261
1.97035	1.9773		-2.85982	-2.9077		-4.94242	-4.956
2.5417	2.54467		2.64972	2.6156		-9.92444	-10.261
1.2557	1.26169		-1.35606	-1.2914		-51.0436	-50.38
1.75865	1.7643		-3.93697	-3.9834		-50.6728	-50.066
1.54971	1.55151		0.833	0.7675		2.26105	1.995
1.00295	1.00753		-1.40168	-1.3681		-4.17286	-4.17
1.58336	1.58968		-3.54814	-3.5485		2.26105	1.995
1.28122	1.28534		0.97015	0.9675		-53.4878	-53.552
1.4312	1.43694		-1.9387	-1.9461		-10.8516	-10.026
0.90153	0.90683		-2.60933	-2.6079		-4.17286	-4.17
1.20913	1.20776		0.68174	0.6796		-10.8516	-10.026
1.09106	1.09539		-2.14349	-2.1454		-58.8125	-58.413
0.89891	0.90364		-4.01545	-4.0269		-47.9566	-48.453
1.01486	1.01818		0.96728	0.9842		4.7284	4.54
1.83634	1.83784		-1.73313	-1.7602		-2.40313	-3.11
0.93979	0.94675		-4.60389	-4.6072		4.7284	4.54
2.34477	2.35036		-0.20326	-0.211		-53.9586	-54.407
1.47603	1.47854		0.22268	0.229		-9.95967	-10.709
1.94249	1.94664		-4.50188	-4.4633		-2.40313	-3.11
0.94735	0.95182		0.33622	0.3639		-9.95967	-10.709
1.79987	1.79894		-0.11624	-0.0689		-53.4145	-53.804
1.40173	1.40141		-2.67116	-2.6335		-45.9896	-46.835
1.91638	1.9236		1.8886	1.9598		6.41028	6.578
0.85611	0.85916		2.08921	2.0945		-2.51459	-3.18
1.13368	1.13859		-3.61753	-3.6358		6.41028	6.578
0.92576	0.93194		1.31609	1.2541		-51.1714	-51.975
1.13717	1.14239		0.35004	0.2991		-8.4043	-8.95
1.0768	1.08198		-2.97716	-2.9826		-2.51459	-3.18
1.52843	1.53377		1.41208	1.3984		-8.4043	-8.95
1.62671	1.6316		-0.76074	-0.7537		-55.7509	-56.733
1.44143	1.44393		-2.61931	-2.6311		-48.7326	-47.892
1.42211	1.42499		1.83005	1.8708		7.44474	7.441
1.94791	1.95394		-1.06284	-0.9938		-1.11515	-0.515
1.47622	1.47897		-2.96356	-2.992		7.44474	7.441
2.38326	2.38363		2.83072	2.8103		-50.3492	-49.525
2.48697	2.50372		-1.51576	-1.4995		-7.70979	-7.273
1.04031	1.04343		-1.83517	-1.7868		-1.11515	-0.515
1.8209	1.8247		1.93277	1.9047		-7.70979	-7.273
1.10154	1.10666		-1.17012	-1.1737		-59.6732	-59.447
1.31277	1.31281		-2.93665	-2.9222		-50.8558	-51.578
1.64876	1.65275		2.03488	2.0031		8.87953	8.844
0.97956	0.98511		-1.45487	-1.4861		2.02728	1.899
1.49322	1.49545		-2.05395	-2.0848		8.87953	8.844
1.17451	1.18035		2.02119	1.9899		-52.741	-52.856
1.59584	1.60244		-1.21432	-1.2195		-6.19364	-5.795
0.93533	0.94282		-2.98191	-2.938		2.02728	1.899
1.56383	1.55933		1.11566	1.072		-6.19364	-5.795
1.08069	1.08186		-2.2987	-2.2573		-64.1106	-63.821
0.94993	0.95296		-3.21868	-3.2282		-49.5594	-49.162
1.32567	1.3317		0.63586	0.5548		8.52631	8.133
1.11774	1.12313		-2.52012	-2.5636		3.9748	4.676
1.26491	1.26423		-2.98744	-2.9628		8.52631	8.133
1.37173	1.37491		0.99806	0.9825		-47.5547	-46.965
0.97095	0.97257		-2.06901	-2.0582		-3.42726	-3.64
1.06216	1.07022		-3.63176	-3.5975		3.9748	4.676
1.29101	1.29593		0.42211	0.4492		-3.42726	-3.64
1.70197	1.71206		-2.30598	-2.3062		-58.5206	-58.897
1.37993	1.39174		-3.64869	-3.6484		-53.8379	-54.068
1.5598	1.56385		1.37602	1.4061		11.2373	10.961
1.63419	1.63554		1.90083	1.8713		1.87344	2.203
1.00669	1.0086		-3.64524	-3.6411		11.2373	10.961
1.3808	1.3851		1.31718	1.2859		-52.0596	-52.156
1.47731	1.4809		1.19627	1.2116		-5.12325	-5.278
0.97944	0.98218		-2.35193	-2.3649		1.87344	2.203
1.78169	1.79153		2.13772	2.1087		-5.12325	-5.278
1.66766	1.66917		2.30994	2.266		-65.8756	-65.423
1.79389	1.7939		-2.53889	-2.5753		-58.1165	-58.495
1.4237	1.43073		1.85105	1.7751		8.86925	8.386
0.3427	0.34871		1.79711	1.7832		8.54551	8.283
0.4445	0.44826		-3.80832	-3.8137		8.86925	8.386
0.40446	0.40913		2.20177	2.232		-47.6352	-47.985
0.31038	0.31386		1.52352	1.5309		0.02007	0.134
0.63968	0.64476		-3.87984	-3.8228		8.54551	8.283
0.46402	0.46746		2.17615	2.1537		0.02007	0.134
0.38971	0.39457		0.78638	0.8302		-62.8673	-62.783
0.41988	0.42445		-3.35277	-3.3626		-54.2364	-55.039
0.47092	0.47513		1.68348	1.7116		6.04056	6.271
0.2883	0.29379		0.2253	0.2436		6.32053	6.23
0.30812	0.31363		-3.96152	-3.9496		6.04056	6.271
0.41199	0.41672		1.7438	1.7373		-42.7386	-43.209
0.26819	0.27403		0.46323	0.4562		1.15202	0.839
0.44533	0.44678		-3.02679	-3.0301		6.32053	6.23
0.44081	0.44417		1.69675	1.6802		1.15202	0.839
0.40138	0.40588		-1.45946	-1.4208		-56.6091	-57.339
0.39493	0.3991		-2.51926	-2.4629		-59.9919	-59.853
0.43339	0.43586		0.85751	0.8226		2.75806	3.38
0.32491	0.32923		-1.88087	-1.8488		7.81346	7.054
0.33836	0.34298		-3.66163	-3.6418		2.75806	3.38
0.31244	0.31664		1.38126	1.3635		-45.3126	-46.299
0.27697	0.28142		-1.88156	-1.8413		6.60121	6.38
0.22142	0.22625		-3.34772	-3.3186		7.81346	7.054
0.24897	0.25116		0.99031	1.0119		6.60121	6.38
0.3822	0.38674		-2.32857	-2.3116		-58.7636	-57.722
0.37404	0.37879		-3.63657	-3.6666		-61.5607	-61.604
0.4243	0.43052		1.36868	1.3733		-0.30425	-0.22
0.45941	0.46436		-1.61208	-1.5959		3.4313	3.963
0.60437	0.61053		-4.38616	-4.3934		-0.30425	-0.22
0.36704	0.37129		-0.33265	-0.3539		-46.0131	-45.907
0.3199	0.32343		0.1023	0.1113		9.74162	9.927
0.33302	0.3367		-3.84197	-3.8385		3.4313	3.963
0.39857	0.40285		1.15964	1.201		9.74162	9.927
0.38379	0.38854		1.55653	1.5792		-55.9077	-56.533
0.37913	0.38398		-2.76056	-2.744		-63.1667	-62.912
0.41576	0.42007		1.05002	1.1032		-2.56861	-2.915
0.59452	0.59443		1.78126	1.7531		4.28943	4.255
0.48801	0.49277		-3.09439	-3.0971		-2.56861	-2.915
0.43672	0.43952		1.61587	1.6144		-45.2762	-45.378
0.38488	0.39018		1.8501	1.8533		6.97904	7.138
0.32715	0.33226		-3.22188	-3.1869		4.28943	4.255
0.26996	0.27413		2.18151	2.1877		6.97904	7.138
0.44702	0.45219		1.40661	1.414		-54.1928	-54.307
0.34486	0.34999		-3.2962	-3.3039		-61.3374	-61.084
0.3842	0.38741		2.55101	2.5473		-5.05781	-4.959
0.41381	0.41958		1.49949	1.4881		2.94532	1.696
1.62577	1.63259		-3.46883	-3.4389		-5.05781	-4.959
1.42438	1.43477		1.30904	1.3171		-51.4047	-50.223
1.41502	1.4155		0.67336	0.6783		9.20407	9.476
0.87682	0.87557		-3.4324	-3.4503		2.94532	1.696
1.68216	1.68754		2.28718	2.2803		9.20407	9.476
1.81761	1.82326		-1.13443	-1.1496		-53.2666	-53.793
0.54245	0.5468		-3.5426	-3.5762		-58.7432	-57.563
2.96582	2.96252		2.41478	2.392		-4.54042	-4.261
1.42536	1.42626		-1.39549	-1.3908		-5.15454	-4.77
1.64577	1.64746		-3.22771	-3.264		-4.54042	-4.261
0.84701	0.84871		2.27335	2.275		-64.711	-64.526
1.75183	1.75424		-1.20954	-1.1918		2.30742	2.279
1.05659	1.05957		-2.80852	-2.7495		-5.15454	-4.77
1.73379	1.73454		1.14111	1.1387		2.30742	2.279
1.18935	1.18891		-1.5193	-1.581		-44.1891	-44.423
0.97216	0.9771		-2.78122	-2.775		-54.3459	-54.39
1.37581	1.37979		1.74826	1.756		1.40911	1.934
1.24499	1.24912		-1.56537	-1.576		-1.77862	-1.99
1.41461	1.41647		-4.10917	-4.1103		1.40911	1.934
1.15141	1.15237		1.75151	1.8209		-55.6152	-55.44
1.58227	1.5833		1.70067	1.6556		9.122	9.048
2.89168	2.89604		-3.2796	-3.2924		-1.77862	-1.99
2.39122	2.39254		1.47592	1.4106		9.122	9.048
1.92961	1.93323		0.98347	1.0074		-46.7007	-46.859
1.47255	1.48006		-2.84086	-2.8095		-55.8062	-55.691
1.75698	1.76519		1.94744	1.9944		3.79898	3.704
1.55183	1.55677		1.33546	1.3536		2.01761	1.446
1.58188	1.58954		-2.60543	-2.6193		3.79898	3.704
0.99251	0.99815		2.0574	2.0704		-58.0368	-58.862
2.80079	2.7955		1.86888	1.861		8.75814	8.591
1.88388	1.89136		-2.3414	-2.3086		2.01761	1.446
1.20979	1.21063		1.02836	1.0996		8.75814	8.591
2.4433	2.45549		2.08244	1.9894		-44.435	-44.373
1.79903	1.80954		-3.20297	-3.1683		-56.7306	-56.213
2.19997	2.20645		1.31819	1.3664		-4.6765	-4.894
0.88609	0.88283		0.88829	0.8595		0.43294	0.939
1.47446	1.48064		-3.82934	-3.815		-4.6765	-4.894
1.30775	1.3121		1.78161	1.7857		-64.8008	-67.346
2.03875	2.04171		1.58375	1.6327		-6.32962	-7.017
0.99481	0.9955		-3.29615	-3.2776		0.43294	0.939
1.47338	1.46847		2.38157	2.3813		-6.32962	-7.017
1.40191	1.40314		0.50808	0.4733		-44.6478	-45.065
1.18364	1.18853		-3.08458	-3.0152		-55.2424	-54.978
1.32166	1.33391		1.9714	1.9898		0.46151	0.646
1.81429	1.82298		-0.24293	-0.2295		-2.5379	-2.146
1.7095	1.71077		-3.25062	-3.2693		0.46151	0.646
1.09132	1.09444		1.82859	1.8434		-61.458	-62.039
1.98312	1.98893		-0.13214	-0.1333		-11.8416	-11.769
1.69275	1.68992		-3.2912	-3.2936		-2.5379	-2.146
1.98692	1.9841		2.14865	2.1655		-11.8416	-11.769
1.39373	1.40144		-1.01513	-0.9411		-48.6182	-48.408
1.17667	1.18004		-2.90148	-2.9197		-54.4498	-54.903
1.22366	1.22675		2.78699	2.8058		2.55896	3.044
1.08336	1.08938		-1.04995	-1.0316		-4.59145	-4.492
1.11677	1.11885		-3.59476	-3.6281		2.55896	3.044
1.04057	1.04404		1.4618	1.4348		-57.0158	-57.042
1.36074	1.36458		-1.4729	-1.4755		-10.7184	-11.285
1.39335	1.41024		-2.86245	-2.8863		-4.59145	-4.492
1.08876	1.08761		1.72319	1.745		-10.7184	-11.285
1.70805	1.71507		-1.87177	-1.8794		-59.6157	-59.667
1.01415	1.02138		-3.38589	-3.376		-50.0701	-50.323
1.0295	1.03702		0.95341	1.0132		5.26044	4.938
1.26385	1.26113		-2.49747	-2.484		-0.55255	-0.509
1.18454	1.18144		-3.53584	-3.5623		5.26044	4.938
1.78176	1.79055		0.86781	0.8635		-57.111	-56.746
1.36183	1.36712		-2.14864	-2.1305		-10.0801	-9.74
1.51303	1.51783		-3.31883	-3.2807		-0.55255	-0.509
1.04623	1.05019		0.8751	0.9179		-10.0801	-9.74
1.00263	1.0056		-2.33045	-2.3287		-63.6133	-62.907
1.51275	1.51453		-3.45789	-3.4877		-47.7557	-47.907
1.23648	1.24388		0.71308	0.6389		10.0084	9.955
1.27234	1.27497		-2.06372	-2.0353		-0.53831	-0.244
1.40902	1.41676		-3.26988	-3.2549		10.0084	9.955
1.95887	1.96513		1.83683	1.816		-49.2132	-49.121
1.04806	1.05329		1.35214	1.3774		-5.23987	-5.187
0.86278	0.86616		-2.6314	-2.6605		-0.53831	-0.244
2.2552	2.26386		2.02439	2.1528		-5.23987	-5.187
1.33068	1.33483		2.29497	2.4015		-57.8681	-57.253
1.26869	1.27097		-3.20038	-3.2563		-51.4352	-52.716
1.94163	1.95402		1.56247	1.5918		3.08838	3.165
1.34543	1.34676		0.99937	0.9922		5.76101	6.21
1.55604	1.56141		-3.78005	-3.7812		3.08838	3.165
1.5336	1.53556		1.71424	1.6365		-43.4344	-42.728
1.08351	1.08697		1.63975	1.6401		1.56241	0.936
1.69563	1.70003		-3.61889	-3.6496		5.76101	6.21
2.05951	2.06501		2.5483	2.5505		1.56241	0.936
1.19578	1.20052		-1.14677	-1.1018		-58.6399	-57.613
1.71217	1.7164		-3.22342	-3.2597		-57.7603	-57.09
1.00397	1.00801		3.0381	2.9985		2.12281	2.398
2.07809	2.0832		-0.63515	-0.6323		5.83661	6.71
1.85123	1.85247		-2.7416	-2.7321		2.12281	2.398
2.96314	2.9654		2.71788	2.7323		-43.985	-43.989
1.34172	1.34568		-1.20008	-1.1919		5.0182	4.546
1.18897	1.18982		-2.94754	-2.9562		5.83661	6.71
1.91635	1.91766		1.5966	1.5598		5.0182	4.546
1.58697	1.58419		-1.46769	-1.4846		-57.8498	-57.688
1.27242	1.27672		-3.81038	-3.8513		-62.0459	-59.233
1.50772	1.51525		1.50052	1.4474		1.905	2.485
0.89169	0.89404		-1.91047	-1.9254		6.57382	6.003
0.95309	0.95773		-2.97898	-2.9943		1.905	2.485
1.69398	1.69452		1.03642	1.0334		-45.5944	-47.998
1.54606	1.54779		-2.42538	-2.4393		6.40688	5.394
1.11059	1.1174		-3.66902	-3.6249		6.57382	6.003
0.98732	0.98927		0.07969	0.0609		6.40688	5.394
1.21286	1.21589		-1.4438	-1.4594		-63.5101	-62.416
2.2107	2.20805		-3.97639	-4.0151		-58.5806	-59.146
1.24322	1.2467		-0.13724	-0.1031		1.45178	1.16
1.26086	1.26915		0.03642	0.0009		6.19944	6.069
1.62646	1.62444		-3.70101	-3.6794		1.45178	1.16
1.64194	1.65101		0.40385	0.5071		-42.4328	-42.846
0.72759	0.73308		0.58503	0.5717		4.73078	4.975
1.10566	1.10897		-3.48918	-3.4632		6.19944	6.069
1.42699	1.43556		1.43945	1.4134		4.73078	4.975
2.08458	2.08185		1.64159	1.6737		-56.7972	-56.771
0.94429	0.95026		-3.47039	-3.4653		-62.0092	-62.968
0.93433	0.93344		1.64005	1.629		-7.7416	-7.392
1.28435	1.28622		1.40434	1.3912		-0.0334	-0.873
1.42144	1.41307		-2.82901	-2.8075		-7.7416	-7.392
1.31317	1.31287		2.45774	2.451		-55.1216	-55.668
1.30835	1.31025		1.48222	1.5017		7.89088	8.177
1.21675	1.22064		-2.75412	-2.7261		-0.0334	-0.873
1.15116	1.1537		1.90302	1.9141		7.89088	8.177
2.13157	2.13467		1.57066	1.5888		-50.9214	-49.388
1.46038	1.46936		-3.32298	-3.2938		-61.3672	-61.903
1.29783	1.30317		1.22397	1.1932		-9.00998	-8.896
0.7655	0.76793		0.05097	0.0545		2.13393	1.714
2.99339	2.99538		-3.71285	-3.6973		-9.00998	-8.896
1.18728	1.18532		2.30478	2.285		-54.4163	-55.451
1.24617	1.25009		-1.04228	-1.0566		8.00141	7.911
1.26028	1.26574		-3.37186	-3.3565		2.13393	1.714
1.92447	1.91769		2.98296	3		8.00141	7.911
1.92885	1.93899		-0.88277	-0.8916		-51.2237	-52.202
1.32014	1.32162		-3.69914	-3.7009		-58.1811	-57.67
1.61488	1.61147		1.78626	1.8282		-6.34001	-6.869
1.38287	1.38717		-1.22207	-1.2288		-1.49625	-1.829
0.82981	0.83628		-2.45278	-2.4806		-6.34001	-6.869
1.71797	1.72691		0.83275	0.8191		-55.75	-55.655
1.50113	1.51058		-1.64783	-1.6168		8.09954	7.716
0.76574	0.76705		-4.64971	-4.6494		-1.49625	-1.829
1.48788	1.49551		1.06569	1.089		8.09954	7.716
2.09415	2.09294		-1.6462	-1.6143		-45.2073	-45.824
1.68909	1.69309		-3.6827	-3.6347		-52.7486	-52.157
1.71089	1.6959		1.0001	1.0078		4.09326	3.356
1.8343	1.83384		-2.17623	-2.184		5.28712	4.78
1.10221	1.10314		-3.70365	-3.7628		4.09326	3.356
1.52698	1.529		0.47595	0.4474		-58.5933	-58.313
1.73575	1.74091		-1.68242	-1.6852		6.04125	7.265
1.11837	1.12031		-4.15645	-4.1473		5.28712	4.78
0.98005	0.98594		-0.06537	-0.0753		6.04125	7.265
1.90761	1.90696		0.48523	0.454		-44.9067	-45.504
1.41225	1.41827		-4.14569	-4.1381		-53.9865	-53.629
1.47409	1.4745		0.31417	0.3185		2.00861	2.685
1.1139	1.11735		0.87041	0.8858		6.40127	6.323
0.82898	0.83439		-3.01274	-3.0108		2.00861	2.685
1.65957	1.65467		2.12863	2.1103		-65.1453	-64.627
1.26114	1.26417		1.00088	0.9594		6.13648	5.941
1.34391	1.34807		-3.11727	-3.1507		6.40127	6.323
1.29729	1.30517		2.69073	2.6745		6.13648	5.941
1.32971	1.32815		-0.2096	-0.2166		-46.2696	-46.625
0.70158	0.7051		-2.64461	-2.615		-48.4881	-48.329
0.87592	0.87696		2.2429	2.2374		0.82536	0.84
1.19472	1.19897		-1.26609	-1.2534		6.98368	6.479
0.77318	0.78122		-2.90031	-2.9223		0.82536	0.84
1.23474	1.24226		2.95407	2.9586		-58.7473	-58.892
1.60422	1.60235		-1.46075	-1.4882		5.19339	5.083
1.9751	1.97893		-3.56461	-3.6338		6.98368	6.479
1.19141	1.19589		2.63727	2.6734		5.19339	5.083
1.06261	1.06564		-1.09468	-1.0366		-46.8509	-46.704
1.56726	1.57578		-3.16113	-3.1911		-53.2468	-52.993
1.90569	1.9109		1.51124	1.5229		-3.47777	-3.195
1.55097	1.55837		-1.85175	-1.8582		6.23447	6.265
2.09681	2.1021		-3.73642	-3.7825		-3.47777	-3.195
1.39713	1.40043		0.91537	0.9101		-64.2337	-64.284
1.03049	1.0374		-1.57838	-1.5478		1.43567	1.004
1.2063	1.2145		-3.51268	-3.5		6.23447	6.265
1.16783	1.17034		1.61666	1.6128		1.43567	1.004
1.85574	1.85946		-0.6621	-0.6742		-44.2228	-44.702
1.10134	1.10519		-2.48691	-2.465		-56.5465	-56.877
1.2147	1.21396		-2.82454	-2.8115		-2.74749	-3.544
0.63128	0.63557		0.38706	0.3928		1.83334	2.112
0.93215	0.93512		0.15673	0.1413		-2.74749	-3.544
1.65663	1.66454		-3.24026	-3.2451		-64.0814	-63.894
1.24257	1.24485		1.84406	1.83		-5.82854	-6.226
1.24948	1.25831		-3.04908	-3.0346		1.83334	2.112
1.66453	1.67487		2.58832	2.6079		-5.82854	-6.226
1.38485	1.38646		-0.3282	-0.3311		-43.274	-43.522
2.13801	2.1384		-1.26596	-1.3039		-56.9702	-57.189
1.03021	1.03587		-3.56297	-3.5658		-3.55888	-2.758
0.89903	0.90406		0.1791	0.2002		0.75313	0.815
2.09728	2.10565		-1.95324	-1.9509		-3.55888	-2.758
0.96991	0.97336		-3.5372	-3.5426		-62.7869	-63.81
1.7163	1.72436		0.82168	0.7871		-7.46201	-7.295
1.15978	1.16666		-4.10557	-4.102		0.75313	0.815
1.16164	1.16381		-0.69679	-0.6931		-7.46201	-7.295
2.09915	2.08581		1.17267	1.1716		-44.8978	-44.507
1.30296	1.3037		-1.59278	-1.5941		-55.9261	-55.213
1.65285	1.65997		2.21775	2.2102		-2.13365	-1.728
2.44582	2.44946		-2.84929	-2.8386		-4.71467	-3.77
1.72909	1.72988		-0.93591	-0.9378		-2.13365	-1.728
1.52336	1.52522		1.95512	1.9664		-60.8322	-60.884
1.02115	1.02516		-2.9768	-2.9751		-9.01211	-8.373
1.29614	1.29952		-0.79727	-0.7973		-4.71467	-3.77
1.37547	1.38026		0.70212	0.6979		-9.01211	-8.373
1.6293	1.63017		-3.63037	-3.6457		-47.1919	-47.481
1.23063	1.23766		-1.78244	-1.8101		-58.7944	-57.377
1.07153	1.0726		-1.097	-1.0828		-0.29915	-0.103
1.19476	1.19818		-3.33123	-3.3338		-2.10576	-1.908
1.01358	1.01523		-2.14272	-2.1415		-0.29915	-0.103
2.1344	2.13906		-1.40597	-1.4096		-59.6772	-59.407
1.31582	1.31845		-2.7792	-2.7839		-9.78886	-10.453
1.63753	1.6418		-3.2873	-3.298		-2.10576	-1.908
1.61124	1.61768		-1.53477	-1.5569		-9.78886	-10.453
1.4124	1.41997		1.16375	1.1666		-47.8281	-47.644
1.09027	1.09677		0.23549	0.2224		-56.4883	-57.725
1.60479	1.60933		0.98181	0.996		7.34965	8.185
1.71875	1.72047		3.7531	3.7137		5.71305	6.829
1.15461	1.16396		3.63561	3.6088		7.34965	8.185
1.81407	1.81617		0.05345	0.0155		-46.1029	-46.139
1.96898	1.97934		0.08464	0.1372		0.17274	0.809
1.70798	1.69041		3.9098	3.9035		5.71305	6.829
0.82748	0.83213		0.12054	0.1166		0.17274	0.809
1.66313	1.66101		0.66619	0.6621		-61.7749	-61.645
1.21441	1.21244		3.86019	3.8711		-56.1493	-55.072
0.95697	0.96204		-0.39705	-0.4133		8.08049	8.625
1.17613	1.17934		0.54489	0.5372		7.14683	8.033
1.76486	1.76321		1.55226	1.5464		8.08049	8.625
1.55127	1.55299		-3.38507	-3.3683		-45.7103	-46.51
1.06663	1.07491		-0.07283	-0.0632		-2.42275	-2.82
0.86304	0.86796		-0.07835	-0.0857		7.14683	8.033
1.36584	1.36826		-3.9737	-3.991		-2.42275	-2.82
0.95603	0.95979		-0.27109	-0.2606		-58.7446	-59.49
1.3706	1.37182		-3.9448	-3.9516		-66.5627	-66.25
1.27006	1.27507		-0.2467	-0.2627		-0.43564	1.021
0.71506	0.71878		0.21761	0.2147		9.23462	8.991
1.34853	1.35324		-0.98088	-0.9747		-0.43564	1.021
1.11568	1.12067		2.51909	2.5241		-50.3558	-50.166
1.45097	1.44763		-2.22266	-2.2246		7.92459	7.476
1.14243	1.14866		-1.30124	-1.3091		9.23462	8.991
1.69448	1.69831		-0.75077	-0.7641		7.92459	7.476
1.0534	1.0568		-3.52524	-3.536		-63.0769	-62.661
1.04175	1.04798		-2.37916	-2.3872		-60.0516	-60.563
0.58087	0.58764		-1.70188	-1.7043		-8.22603	-8.604
1.42805	1.43425		-2.87153	-2.8704		0.63479	0.208
0.91305	0.91278		-3.00809	-3.0041		-8.22603	-8.604
1.79511	1.79963		-2.39094	-2.3815		-52.8228	-53.165
1.09391	1.10089		-1.72902	-1.7262		7.89235	7.934
2.29742	2.29224		-2.868	-2.883		0.63479	0.208
1.59488	1.60252		-1.97664	-1.9615		7.89235	7.934
1.12671	1.13404		-1.38268	-1.4226		-49.632	-50.415
1.75738	1.76068		0.78186	0.789		-62.4854	-61.917
1.41003	1.41475		1.82506	1.8183		-7.97348	-7.822
1.32038	1.32765		3.28788	3.2961		-7.49921	-8.184
1.31534	1.31909		2.5274	2.5649		-7.97348	-7.822
1.14601	1.15137		1.02365	1.0318		-67.6541	-67.396
0.62838	0.63203		2.42843	2.4175		-1.94674	-2.138
1.17195	1.17953		1.60782	1.5845		-7.49921	-8.184
0.6269	0.63315		0.93429	0.9831		-1.94674	-2.138
1.1821	1.18852		2.53648	2.5499		-45.957	-45.904
1.42577	1.43623		2.77152	2.8057		-54.4521	-53.717
1.73696	1.74838		-0.8225	-0.8354		1.36508	1.21
0.99501	0.99534		1.57728	1.5886		-2.4251	-2.807
1.9268	1.93484		0.19916	0.1859		1.36508	1.21
1.18377	1.18831		-3.05656	-3.054		-56.25	-57.165
1.06159	1.06788		2.34066	2.3351		8.41887	8.215
1.06926	1.06624		-0.93773	-0.94		-2.4251	-2.807
1.27168	1.27437		0.9018	0.8957		8.41887	8.215
1.23724	1.2488		-3.77369	-3.7812		-45.7431	-45.61
1.45743	1.46483		-0.80687	-0.797		-53.9376	-54.122
1.07643	1.0833		1.83829	1.8586		4.67864	4.34
0.88079	0.88597		3.5661	3.5541		3.4526	3.586
1.94975	1.9553		0.93549	0.9507		4.67864	4.34
1.80049	1.80662		2.14476	2.1358		-62.5766	-61.611
0.83533	0.84085		3.18104	3.1883		9.79801	10.202
0.40851	0.41134		2.06311	2.0709		3.4526	3.586
0.96615	0.97115		2.54414	2.5451		9.79801	10.202
1.30539	1.31365		1.85677	1.8538		-47.8839	-48.206
2.56321	2.56853		2.12644	2.1176		-51.1341	-51
1.38977	1.39102		3.0994	3.0922		4.28327	3.496
1.29576	1.29922		1.3701	1.3904		3.63382	3.881
1.51482	1.51611		2.00196	1.9852		4.28327	3.496
1.39001	1.39575		2.62752	2.6275		-61.8283	-61.337
1.29709	1.29461		-1.62484	-1.6141		7.71338	7.667
0.71816	0.72078		-0.06892	-0.0298		3.63382	3.881
2.01899	2.01424		-2.3596	-2.3854		7.71338	7.667
1.35211	1.35201		-3.18882	-3.1514		-47.1199	-45.843
1.30036	1.30866		1.02848	1.0216		-51.4257	-51.741
1.29061	1.29625		3.15468	3.1545		-1.11684	-1.525
0.75571	0.76278		-2.27353	-2.2767		5.87632	6.041
1.28206	1.28491		1.03082	1.0484		-1.11684	-1.525
1.46066	1.46368		2.50802	2.5193		-65.9065	-66.146
0.86743	0.86995		-2.51135	-2.5155		2.66834	2.33
1.46221	1.4663		-1.24473	-1.2532		5.87632	6.041
0.85703	0.86233		2.46613	2.451		2.66834	2.33
1.30383	1.30878		-2.84539	-2.8613		-48.1317	-48.325
1.19601	1.20277		-1.42341	-1.4138		-49.6575	-50.374
1.2564	1.26296		2.08692	2.1002		-2.11024	-1.704
1.20174	1.20127		-2.79815	-2.8018		6.22442	6.187
1.97863	1.97239		-3.32137	-3.3157		-2.11024	-1.704
1.1154	1.11997		1.22772	1.2268		-58.1058	-58.359
1.08394	1.08997		-0.87332	-0.859		0.32723	0.499
0.88365	0.88786		-3.29965	-3.2919		6.22442	6.187
0.82877	0.83074		0.82882	0.8455		0.32723	0.499
1.10022	1.10601		0.4242	0.4136		-43.7155	-44.144
1.79482	1.79256		-2.75624	-2.752		-56.05	-56.476
1.43236	1.43664		1.59849	1.5989		-4.05501	-4.367
1.60618	1.61175		1.81175	1.8143		1.40259	1.245
1.40842	1.41747		-3.35269	-3.3421		-4.05501	-4.367
0.95298	0.9569		1.35142	1.3547		-62.7902	-62.657
1.26577	1.26573		1.35005	1.3351		-6.39232	-6.552
1.15929	1.16466		-3.3905	-3.4053		1.40259	1.245
1.36298	1.36795		-1.16836	-1.166		-6.39232	-6.552
1.01577	1.01909		1.33056	1.3376		-42.78	-43.727
1.04734	1.05256		-3.87573	-3.8728		-57.7516	-57.79
0.21951	0.2251		-1.47289	-1.4774		-4.17268	-4.057
0.28978	0.29551		1.41471	1.3843		-0.09013	-0.242
0.28603	0.28799		-2.28641	-2.2999		-4.17268	-4.057
0.31734	0.32258		-2.36084	-2.3508		-63.9189	-64.116
0.30264	0.30854		-2.40483	-2.3872		-7.31055	-7.339
0.40006	0.40532		-2.09819	-2.0902		-0.09013	-0.242
0.44068	0.44729		-1.82541	-1.7926		-7.31055	-7.339
0.40613	0.40857		-2.85182	-2.8397		-45.7485	-45.127
0.31158	0.31511		-2.09096	-2.1395		-50.0707	-50.407
0.25934	0.26268		-1.72085	-1.6783		5.65156	5.645
0.15486	0.1593		-2.67015	-2.6725		-4.41507	-4.07
0.24311	0.24585		-2.57556	-2.6106		5.65156	5.645
0.36871	0.37161		-0.88574	-0.8733		-54.7337	-55.342
0.50142	0.5035		-2.42384	-2.3989		-9.37003	-9.421
0.34212	0.34581		-3.52481	-3.4846		-4.41507	-4.07
0.51412	0.51986		-2.0508	-2.0754		-9.37003	-9.421
0.21347	0.21752		-0.36853	-0.3393		-60.4409	-59.274
0.23048	0.2337		-3.21999	-3.2287		-50.1898	-50.077
0.18119	0.18546		1.4319	1.4181		7.66244	7.623
0.27792	0.28343		-1.36006	-1.3718		-2.226	-2.044
0.4649	0.46759		-3.90539	-3.8809		7.66244	7.623
0.45544	0.4586		1.81209	1.8925		-56.3758	-56.444
0.44868	0.45296		-0.5076	-0.5002		-8.51089	-8.761
0.441	0.44587		-4.34785	-4.3085		-2.226	-2.044
0.38441	0.3913		0.17628	0.1668		-8.51089	-8.761
0.42183	0.42612		0.39632	0.3999		-60.678	-60.863
0.26206	0.26699		-3.13182	-3.0828		-56.7791	-56.344
0.20251	0.20814		-1.43369	-1.4123		9.04089	8.913
0.20419	0.20836		-2.55944	-2.53		5.77488	5.385
0.37626	0.38164		-3.21439	-3.2171		9.04089	8.913
0.39746	0.40231		-2.07684	-2.0819		-47.8279	-48.018
0.11084	0.1146		-1.38517	-1.3879		1.08385	1.113
0.17791	0.18168		-3.24456	-3.2881		5.77488	5.385
0.21051	0.21411		-2.64776	-2.6605		1.08385	1.113
0.41879	0.42375		-0.4597	-0.431		-63.4616	-63.33
0.27451	0.28073		-2.4317	-2.4415		-61.2157	-61.092
0.20402	0.2076		-2.85747	-2.839		5.38599	5.23
0.26046	0.26532		-0.39272	-0.4087		9.28729	9.158
0.16789	0.17208		-2.26508	-2.2764		5.38599	5.23
0.27491	0.27908		-2.94123	-2.8915		-47.0177	-46.981
0.11409	0.11724		-1.56193	-1.5184		5.0179	4.713
0.34412	0.35011		-3.67176	-3.6341		9.28729	9.158
1.4054	1.40856		0.04051	0.0009		5.0179	4.713
1.09519	1.09825		0.42256	0.3804		-60.4617	-59.644
0.79889	0.80469		-2.00038	-1.9952		-59.3089	-59.957
1.41595	1.41936		-3.47547	-3.4732		2.83812	3.401
0.89144	0.89408		-1.31741	-1.3183		6.58938	6.17
0.9185	0.92091		-2.83288	-2.7979		2.83812	3.401
0.71364	0.71737		-1.82717	-1.8104		-46.6759	-46.904
1.25779	1.26087		-1.22152	-1.2687		5.23545	5.067
1.58752	1.59258		-3.38669	-3.3892		6.58938	6.17
0.99091	0.99238		-1.56873	-1.46		5.23545	5.067
1.32279	1.3211		-1.28876	-1.3491		-59.7745	-59.059
1.92945	1.93231		-2.13217	-2.1561		-57.5147	-57.658
1.38471	1.38819		-2.70696	-2.6782		7.75538	6.635
1.02824	1.03476		-2.23627	-2.2238		3.16549	4.139
1.64019	1.64503		-2.80941	-2.844		7.75538	6.635
1.19132	1.19395		-2.85829	-2.8292		-59.7105	-61.865
0.82611	0.82956		-0.21945	-0.2185		6.26769	7.231
1.09676	1.10047		-2.66269	-2.6529		3.16549	4.139
1.16645	1.17272		-2.9706	-2.9408		6.26769	7.231
1.52786	1.53284		-0.16837	-0.1954		-51.6396	-52.06
1.37271	1.37743		-2.66138	-2.7273		-50.9598	-50.933
1.81546	1.81156		-3.08777	-3.0267		0.07007	0.706
1.57043	1.57351		-0.12516	-0.1627		6.47369	6.463
1.35294	1.36389		-2.23664	-2.2802		0.07007	0.706
1.23984	1.24733		-2.09421	-2.1126		-61.9041	-62.655
1.5194	1.52621		-2.11465	-2.0963		5.36395	4.53
1.21856	1.22948		-2.34178	-2.3629		6.47369	6.463
0.81786	0.82223		-0.92298	-0.9444		5.36395	4.53
1.2383	1.24513		-2.1632	-2.1495		-47.1212	-48.335
0.59567	0.59775		-2.97228	-3.0178		-48.3543	-47.986
2.32059	2.3189		-2.85181	-2.8585		-2.86832	-2.903
1.67891	1.68795		0.36182	0.3792		7.38892	6.983
0.8389	0.84391		-3.34435	-3.3347		-2.86832	-2.903
0.75656	0.75841		-3.10918	-3.1029		-61.4019	-61.689
1.29433	1.30065		0.78701	0.8067		-0.94	-0.53
1.04675	1.04963		-2.3895	-2.3987		7.38892	6.983
1.23256	1.23257		-3.4326	-3.3951		-0.94	-0.53
0.97189	0.97786		-1.19248	-1.1873		-44.2658	-45.302
0.76862	0.77476		-2.21112	-2.1974		-52.3824	-52.465
1.17317	1.17624		-2.49472	-2.5106		-3.68905	-4.167
0.85911	0.86367		-2.11693	-2.1291		6.8214	7.407
2.07255	2.08151		-2.99103	-3.0088		-3.68905	-4.167
1.22814	1.23148		-1.20029	-1.1787		-66.9187	-66.603
1.56476	1.57134		-2.4444	-2.4646		0.60303	0.918
1.70395	1.70352		-1.87979	-1.8447		6.8214	7.407
0.77111	0.77837		-3.45697	-3.4659		0.60303	0.918
0.78366	0.78621		-0.60657	-0.6048		-45.5072	-46.016
1.54848	1.55441		-3.65343	-3.71		-49.8629	-50.148
1.38072	1.38986		-1.04911	-1.0912		-5.25382	-4.521
1.09133	1.09772		1.45618	1.4384		4.79937	5.115
1.28918	1.29394		-2.20561	-2.2435		-5.25382	-4.521
0.87421	0.87896		-1.50795	-1.5088		-62.5199	-61.942
1.09402	1.09936		-2.15884	-2.1822		2.61777	1.716
1.46265	1.45942		-2.17055	-2.1804		4.79937	5.115
1.32544	1.33113		-2.56025	-2.5509		2.61777	1.716
2.06288	2.07224		-2.5891	-2.564		-46.3498	-44.873
1.40079	1.40775		-2.08837	-2.1349		-52.434	-52.955
1.33947	1.34176		-0.85866	-0.8553		-3.65266	-4.419
1.30707	1.3092		-2.12318	-2.0586		3.30386	3.522
1.19485	1.1996		-2.77434	-2.7715		-3.65266	-4.419
1.64016	1.64863		-2.39994	-2.4466		-62.7809	-63.712
1.78251	1.7908		-2.51513	-2.5812		-5.17706	-4.672
0.97588	0.97971		-3.08922	-3.0527		3.30386	3.522
1.13869	1.14462		-2.61646	-2.5704		-5.17706	-4.672
2.17832	2.18057		0.37267	0.3523		-44.2563	-44.183
1.83349	1.83253		-2.53458	-2.5661		-59.3113	-60.489
1.78021	1.78324		-2.56649	-2.6102		-2.62514	-3.175
1.39279	1.39888		-0.52126	-0.59		3.15027	3.793
1.22501	1.22348		-1.7821	-1.7563		-2.62514	-3.175
1.96416	1.96616		-3.06884	-3.0464		-70.8666	-70.628
1.0827	1.08557		-1.22818	-1.2181		-5.79621	-5.94
1.30512	1.30648		-1.80151	-1.818		3.15027	3.793
1.29109	1.29272		-2.47704	-2.4894		-5.79621	-5.94
2.01451	2.02307		-2.38318	-2.3278		-45.0904	-45.104
1.20416	1.2		-2.43253	-2.4376		-56.5039	-56.705
1.75529	1.75832		-1.61301	-1.5999		-3.37844	-3
1.29959	1.29665		-0.73245	-0.7683		-1.24045	-1.09
0.76304	0.76656		-2.60868	-2.6625		-3.37844	-3
0.72527	0.72818		-2.5634	-2.5474		-60.4598	-60.613
1.26758	1.26856		0.51269	0.5259		-7.43772	-7.433
1.51825	1.52137		-1.60931	-1.5681		-1.24045	-1.09
1.02887	1.03375		-2.45384	-2.4754		-7.43772	-7.433
1.61891	1.62544		-2.20207	-2.2243		-44.9058	-44.983
0.92159	0.92443		-2.21975	-2.2248		-55.1902	-55.795
1.09633	1.10398		-2.81732	-2.8128		-0.41743	0.325
2.53374	2.55387		-1.17534	-1.184		-6.4022	-6.068
0.59633	0.60009		-2.63496	-2.6407		-0.41743	0.325
1.58686	1.59028		-2.68843	-2.6503		-57.2133	-57.133
1.21044	1.21317		-1.21548	-1.2428		-10.8054	-10.408
0.86735	0.86934		-2.22963	-2.1992		-6.4022	-6.068
1.12473	1.12622		-0.90714	-0.915		-10.8054	-10.408
1.47107	1.47826		-3.00735	-3.0614		-48.3893	-48.882
0.41356	0.41758		-2.20759	-2.2527		-50.9695	-50.815
1.27938	1.28324		-0.88842	-0.901		2.61592	2.35
1.12205	1.13165		-2.01295	-1.9812		-4.5007	-4.137
3.15356	3.15733		-2.38976	-2.3679		2.61592	2.35
1.61111	1.61537		-2.55825	-2.5472		-55.7063	-55.306
1.07433	1.07947		-1.01595	-0.9979		-9.9276	-9.999
1.76438	1.77017		-2.13203	-2.1261		-4.5007	-4.137
0.79688	0.79865		-2.48834	-2.5309		-9.9276	-9.999
1.88043	1.88257		0.12501	0.1184		-49.9534	-50.6
2.01819	2.02457		-3.47012	-3.4661		-53.4097	-53.021
0.9998	1.00207		0.70476	0.6942		8.02407	7.959
0.7917	0.79541		0.06789	0.1248		4.76168	4.543
0.86001	0.85949		-3.07637	-3.0398		8.02407	7.959
1.35568	1.36134		-2.73235	-2.6712		-49.1238	-48.776
0.80583	0.80961		0.66191	0.5957		-2.9264	-2.756
2.06786	2.06781		-2.89437	-2.9218		4.76168	4.543
2.26031	2.26176		-1.92918	-1.9801		-2.9264	-2.756
1.29811	1.29938		-1.6334	-1.6532		-61.6769	-62.36
1.38894	1.39305		-3.14073	-3.1674		-49.498	-49.537
1.18371	1.18737		-1.46458	-1.4518		8.00338	8.089
1.19228	1.19617		0.51337	0.4435		5.32493	4.642
2.18837	2.19673		-3.31397	-3.3275		8.00338	8.089
1.24688	1.25137		-0.96313	-0.9514		-47.9521	-47.763
1.01709	1.01704		0.88715	0.8571		-2.33441	-2.598
1.09772	1.09929		-2.76502	-2.7829		5.32493	4.642
1.88482	1.89039		-2.62299	-2.5959		-2.33441	-2.598
1.29272	1.29866		-0.27849	-0.2669		-60.9962	-58.945
0.65223	0.65618		-2.07814	-2.0533		-60.4798	-60.392
1.40168	1.4038		-2.84323	-2.8519		-0.01464	-0.018
0.96116	0.96702		-0.97517	-0.9695		3.62218	3.827
0.28116	0.28542		-1.93394	-1.9024		-0.01464	-0.018
1.0795	1.0837		-2.11546	-2.1818		-43.7983	-43.095
0.98153	0.98753		-1.90439	-1.9098		7.64598	7.265
0.5596	0.56516		-1.63666	-1.5932		3.62218	3.827
1.77442	1.78055		-1.5046	-1.4814		7.64598	7.265
1.54389	1.54752		-2.53216	-2.5348		-54.6196	-54.398
1.43679	1.43577		-2.38999	-2.3784		-61.4623	-61.516
0.6411	0.64431		-2.49816	-2.5096		-4.63543	-4.399
2.47803	2.48687		-2.29432	-2.28		2.96478	3.789
1.18583	1.18853		-2.29995	-2.3007		-4.63543	-4.399
1.95515	1.96187		-0.73937	-0.727		-45.8143	-45.299
1.13094	1.13427		-2.35152	-2.3219		7.89778	8.019
0.98744	0.99125		-3.20588	-3.2115		2.96478	3.789
1.14953	1.15325		-0.84379	-0.82		7.89778	8.019
0.62918	0.63403		-1.318	-1.3469		-51.0624	-51.846
0.90133	0.90152		-3.71014	-3.7046		-59.5402	-60.23
0.93155	0.93612		-0.14149	-0.1047		-4.63327	-6.172
1.19939	1.20017		1.1086	1.062		0.21069	0.975
1.12361	1.13057		-1.78749	-1.788		-4.63327	-6.172
1.49953	1.5089		-2.30428	-2.3107		-53.4289	-54.287
1.48529	1.49282		-1.80241	-1.8323		8.9861	8.792
1.32873	1.32863		-2.90844	-2.9294		0.21069	0.975
1.02622	1.0285		-2.81766	-2.8153		8.9861	8.792
0.80711	0.81101		-0.01199	-0.0518		-52.9973	-53.073
0.7121	0.72285		-1.67507	-1.6461		-62.2379	-61.291
0.87216	0.87621		-3.10894	-3.1208		-8.81303	-8.742
0.60077	0.60197		-1.58168	-1.5871		-2.80519	-1.996
0.92851	0.93257		-3.64174	-3.6385		-8.81303	-8.742
1.59399	1.59205		-0.06947	-0.0599		-58.7892	-57.765
1.22783	1.23342		0.89564	0.8112		5.65605	5.883
1.94657	1.95132		-2.80685	-2.8164		-2.80519	-1.996
1.348	1.35539		-2.19915	-2.1888		5.65605	5.883
0.71443	0.71661		0.73517	0.7117		-44.7115	-44.703
0.8617	0.86559		-2.83497	-2.8397		-54.9344	-54.647
1.47161	1.47675		1.58076	1.5657		-4.92099	-4.627
0.76719	0.77219		-0.22002	-0.2354		-4.80028	-5.333
0.76941	0.77377		-2.55722	-2.5582		-4.92099	-4.627
0.82871	0.83266		-2.89634	-2.8522		-57.5352	-57.119
1.16629	1.16522		0.30158	0.2859		6.57935	5.672
1.57211	1.5755		-2.43697	-2.472		-4.80028	-5.333
1.13312	1.13378		-1.61591	-1.6053		6.57935	5.672
0.95784	0.96113		-2.30728	-2.3194		-46.0101	-45.804
1.14908	1.14944		-2.51499	-2.4907		-57.9486	-57.999
1.12919	1.1272		-1.18147	-1.1699		-7.60451	-7.083
1.01734	1.01779		-2.56312	-2.5559		-3.01956	-3.049
1.52245	1.52349		-2.98059	-3.0045		-7.60451	-7.083
1.35439	1.35575		-1.77349	-1.7858		-59.8286	-58.702
0.89319	0.8942		-2.00646	-2.0315		3.22297	3.873
0.49342	0.49725		-2.53192	-2.5556		-3.01956	-3.049
1.50934	1.51401		-2.37408	-2.393		3.22297	3.873
1.2025	1.21034		-1.00466	-1.0001		-44.7334	-45.007
1.2382	1.24386		-2.95523	-2.9548		-54.651	-54.643
0.93125	0.93467		-2.15213	-2.1244		2.32322	2.806
2.22153	2.23193		-0.86996	-0.885		6.43739	6.536
1.36039	1.36041		-3.66015	-3.6954		2.32322	2.806
1.13936	1.13879		-0.63954	-0.6773		-69.4192	-68.4
1.38111	1.38474		1.88351	1.9167		3.95948	4.69
0.72944	0.73241		-2.49115	-2.4985		6.43739	6.536
0.5097	0.51412		-2.81835	-2.7783		3.95948	4.69
0.97408	0.97739		0.10776	0.0831		-55.0502	-55.343
1.23951	1.24253		-1.65582	-1.645		-53.3283	-55.265
0.76715	0.77194		-2.65625	-2.6661		1.90378	2.537
1.39455	1.39839		-1.74792	-1.7514		8.79301	9.392
1.67797	1.67762		-2.31655	-2.3843		1.90378	2.537
1.08691	1.08936		-1.93058	-1.8612		-71.7017	-71.806
1.76266	1.76783		-3.09901	-3.0779		1.89738	2.551
0.95855	0.96234		-1.70138	-1.6769		8.79301	9.392
1.47474	1.47958		-3.24184	-3.2767		1.89738	2.551
0.76418	0.76905		-0.67628	-0.7052		-49.1926	-49.833
0.83053	0.83469		-1.68272	-1.6316		-56.5186	-56.98
1.26632	1.27008		-2.97662	-2.9458		-6.37804	-6.972
1.58342	1.59491		-1.70142	-1.7471		3.15141	2.891
0.69078	0.69666		-3.82638	-3.8481		-6.37804	-6.972
1.04826	1.05093		0.1532	0.0959		-65.5015	-65.27
0.92868	0.9344		1.01041	0.9317		-3.16382	-3.156
1.94546	1.95559		-2.75494	-2.7812		3.15141	2.891
1.17147	1.17646		-2.49597	-2.4974		-3.16382	-3.156
0.94706	0.95146		-0.07885	-0.029		-47.3155	-46.521
1.3184	1.32678		-3.36623	-3.3971		-56.3248	-56.132
1.77806	1.78195		-1.23854	-1.2036		-3.05725	-3.331
0.78729	0.792		1.64841	1.6767		1.81533	1.983
0.93622	0.93761		-2.47767	-2.4828		-3.05725	-3.331
1.08899	1.09391		-2.991	-2.9685		-64.8294	-65.689
1.45818	1.4611		-1.46946	-1.4425		-6.12112	-6.326
0.85714	0.86226		-2.5169	-2.5314		1.81533	1.983
1.19021	1.19316		-0.94653	-0.965		-6.12112	-6.326
1.54098	1.54166		-2.39568	-2.3878		-44.1885	-44.666
1.17708	1.18224		-2.61059	-2.6167		-52.6003	-52.45
0.84892	0.84958		-2.50362	-2.5021		6.51609	6.782
1.13735	1.14261		-0.9784	-0.9561		-4.29638	-3.992
1.16003	1.162		-3.23247	-3.2509		6.51609	6.782
0.60839	0.61288		-3.00587	-2.9749		-56.331	-57.131
2.85674	2.87196		1.04025	1.0856		-10.6112	-10.682
0.84511	0.84531		-2.16845	-2.1781		-4.29638	-3.992
1.78677	1.78998		-3.43133	-3.4456		-10.6112	-10.682
0.72173	0.72511		-0.97294	-0.9769		-55.2446	-55.17
1.08478	1.08851		-2.53688	-2.5103		-50.3192	-50.436
1.59848	1.60267		-2.66075	-2.6226		8.51073	8.547
1.73154	1.72486		1.13935	1.0909		0.38525	0.445
0.83889	0.84857		-2.22457	-2.2313		8.51073	8.547
1.47541	1.48331		-1.97353	-1.9863		-52.4066	-53.466
1.13921	1.14704		-2.28109	-2.2582		-8.61721	-9.387
1.29709	1.3012		-2.43223	-2.5225		0.38525	0.445
1.94529	1.95391		-0.986	-0.9696		-8.61721	-9.387
0.77098	0.77356		-2.79921	-2.8039		-60.9192	-61.684
1.72392	1.72688		-2.61421	-2.5825		-52.1302	-51.314
1.24821	1.24813		-0.90092	-0.9205		10.4612	10.436
1.22919	1.23392		-2.05836	-2.0458		4.45628	4.091
0.83	0.83448		-1.60614	-1.6129		10.4612	10.436
1.44883	1.4577		-3.02017	-2.9837		-51.4036	-50.615
0.95553	0.95909		-2.1336	-2.1692		-2.61745	-3.366
1.07845	1.07894		-3.32603	-3.3505		4.45628	4.091
1.02804	1.03437		2.1092	2.1512		-2.61745	-3.366
0.97113	0.98271		-0.68777	-0.6222		-61.523	-60.986
1.05409	1.05512		-3.14775	-3.1991		-58.7535	-58.942
0.97068	0.97675		-0.90774	-0.8467		5.82599	6.043
0.83353	0.83809		1.17458	1.1925		6.58647	6.656
1.62558	1.62598		-2.20587	-2.2574		5.82599	6.043
1.77725	1.78304		-2.10281	-2.0605		-44.2034	-44.616
1.19356	1.19966		-1.58959	-1.5653		3.08653	2.634
1.86812	1.87226		-3.46568	-3.4932		6.58647	6.656
1.16049	1.16423		-1.66741	-1.6417		3.08653	2.634
0.75254	0.75826		-0.80653	-0.8654		-59.312	-59.524
1.01473	1.01871		-3.43871	-3.4716		-62.3175	-62.731
0.90462	0.91379		-2.97404	-2.9854		-0.90619	-1.26
0.9324	0.93419		-0.43902	-0.4376		4.27284	5.415
0.86773	0.87293		-3.71869	-3.715		-0.90619	-1.26
0.93413	0.94277		1.53023	1.5654		-48.3144	-48.384
0.73241	0.73428		-0.33006	-0.3533		6.6813	7.091
1.51616	1.5195		-1.77381	-1.7953		4.27284	5.415
0.68532	0.69154		-2.84284	-2.8357		6.6813	7.091
0.7307	0.73533		-1.89703	-1.9031		-58.6549	-58.439
0.94803	0.95817		-3.63477	-3.6486		-56.4284	-56.117
2.00123	2.00416		1.56018	1.6074		-5.40294	-5.444
1.35115	1.35308		-1.22595	-1.2091		-1.93398	-1.818
1.24319	1.2516		-3.09501	-3.0528		-5.40294	-5.444
1.4036	1.41579		-1.22742	-1.2021		-51.24	-51.069
1.22378	1.23147		1.57108	1.6283		8.59288	8.212
1.32394	1.32603		-2.86123	-2.8923		-1.93398	-1.818
0.8991	0.90388		-2.09358	-2.1063		8.59288	8.212
0.78307	0.78238		1.44969	1.4093		-47.7981	-47.394
0.46897	0.47199		-2.26462	-2.2854		-57.9673	-57.848
1.19719	1.20332		-1.67771	-1.7003		-6.68133	-6.956
1.92988	1.9316		2.20603	2.1681		-5.2563	-4.718
1.4532	1.45318		-3.72016	-3.7203		-6.68133	-6.956
0.4625	0.46732		1.18755	1.1556		-63.3466	-63.593
0.77546	0.77792		-1.23207	-1.2153		2.61678	2.214
0.42077	0.42767		-4.13993	-4.1077		-5.2563	-4.718
1.26978	1.27658		1.3007	1.2924		2.61678	2.214
0.80127	0.80325		0.90293	0.945		-42.5265	-42.711
1.36158	1.36691		-3.10582	-3.1528		-55.605	-55.524
1.48678	1.48139		0.87486	0.8571		1.87808	1.581
0.92626	0.9264		1.39341	1.3992		-0.35747	-0.127
1.45752	1.46453		-3.3889	-3.4377		1.87808	1.581
1.40722	1.41156		-1.92373	-1.9056		-57.313	-57.026
1.01431	1.01608		2.17241	2.1732		10.737	10.425
0.83815	0.84698		-3.43366	-3.4396		-0.35747	-0.127
0.82802	0.83331		-1.03625	-1.0019		10.737	10.425
1.05586	1.05677		1.47594	1.5117		-47.3999	-46.831
1.14393	1.14822		-4.33602	-4.3597		-53.619	-54.121
1.58315	1.58531		-0.82313	-0.842		1.78172	2.154
1.29586	1.29781		-1.16404	-1.1618		0.17744	0.617
0.84571	0.85157		-4.13711	-4.1162		1.78172	2.154
1.29514	1.30083		-0.14149	-0.1463		-62.3682	-62.889
1.16405	1.17105		-0.7418	-0.7312		8.18212	9.201
1.24353	1.25249		-4.65222	-4.687		0.17744	0.617
2.02503	2.0359		0.86681	0.8529		8.18212	9.201
2.21035	2.21579		0.7427	0.7384		-46.3031	-46.726
0.85405	0.85524		-3.84413	-3.8589		-53.2192	-53.458
0.4946	0.495		0.79761	0.8187		3.11176	3.611
1.31511	1.31632		-1.26242	-1.2682		4.27938	4.777
1.20583	1.2134		-3.88572	-3.8919		3.11176	3.611
1.07246	1.08		-0.28854	-0.2972		-59.0962	-59.276
0.7039	0.71069		1.27827	1.3083		8.72042	8.909
1.84497	1.87133		-0.84082	-0.7565		4.27938	4.777
0.5868	0.58877		-1.76557	-1.7422		8.72042	8.909
0.86667	0.8719		2.06783	2.1177		-47.4453	-48.336
1.48255	1.48426		-4.11032	-4.0683		-51.4284	-52.214
1.02641	1.03227		1.16706	1.1964		2.30688	2.255
0.71912	0.7229		0.8794	0.9015		6.38326	6.236
0.74693	0.75186		-3.94616	-3.9377		2.30688	2.255
0.83653	0.84516		-0.66147	-0.6387		-62.2651	-63.306
0.73421	0.73972		-1.42138	-1.4191		5.87265	6.026
1.07739	1.08326		-3.51055	-3.5194		6.38326	6.236
1.11694	1.12272		1.29632	1.3138		5.87265	6.026
0.24517	0.25074		-0.13118	-0.2015		-50.809	-50.932
2.13862	2.14071		-3.48562	-3.4757		-59.531	-59.952
2.53505	2.55039		-1.20649	-1.2293		-2.43604	-3.699
0.78095	0.78115		0.1603	0.1599		1.36943	2.376
0.92522	0.93222		-3.2684	-3.2754		-2.43604	-3.699
1.96764	1.98075		-2.13476	-2.1276		-65.1537	-65.257
1.14686	1.14887		2.00714	1.9918		-6.19701	-5.886
1.48726	1.49271		-2.95839	-2.9954		1.36943	2.376
0.75663	0.75969		-1.54429	-1.5312		-6.19701	-5.886
1.4034	1.40518		2.30166	2.267		-44.62	-45.075
0.63122	0.63573		-2.78777	-2.7625		-54.6647	-54.368
1.36043	1.36169		0.20318	0.1815		-4.30921	-3.391
1.7476	1.7557		1.99404	2.0067		0.90643	0.441
1.38684	1.39184		-3.81912	-3.8359		-4.30921	-3.391
0.88935	0.8939		-0.11924	-0.1048		-59.9749	-60.412
0.85029	0.85476		0.92547	0.9348		-6.4281	-6.121
0.68164	0.68759		-3.46125	-3.4374		0.90643	0.441
1.26056	1.26637		-1.15428	-1.0261		-6.4281	-6.121
1.2348	1.2394		2.02478	2.089		-42.6882	-42.607
0.60465	0.60964		-2.80837	-2.8088		-58.0084	-58.293
0.99363	0.99554		1.24165	1.2503		-4.8314	-4.93
0.37887	0.38523		-2.04317	-2.0756		1.36561	1.215
0.8877	0.89185		-3.88709	-3.9291		-4.8314	-4.93
1.4821	1.48635		0.50909	0.4891		-66.4501	-67.936
2.0335	2.03654		-1.359	-1.3131		-7.51479	-7.764
0.93129	0.93575		-3.781	-3.7608		1.36561	1.215
1.26295	1.26395		-0.12429	-0.1375		-7.51479	-7.764
0.86726	0.86655		-0.79809	-0.7537		-45.2843	-45.674
0.46971	0.4758		-2.77486	-2.8237		-53.8612	-53.784
0.35683	0.36126		-2.51846	-2.5038		2.53407	2.372
0.09328	0.09726		1.23463	1.1977		-3.93215	-4.189
0.12532	0.12779		-3.88614	-3.8473		2.53407	2.372
0.15944	0.1636		-0.49976	-0.4726		-57.738	-58.238
0.26006	0.26437		1.9676	1.9979		-11.1607	-10.188
0.17494	0.17879		-4.0622	-4.0434		-3.93215	-4.189
0.24088	0.24454		0.5174	0.5201		-11.1607	-10.188
0.43594	0.43774		-0.05183	-0.0608		-60.5973	-60.071
0.23343	0.23897		-3.65005	-3.659		-48.1014	-48.48
0.11815	0.12094		-0.96289	-0.9439		7.3167	7.565
0.33321	0.33447		0.34509	0.2943		-1.43739	-1.918
0.29338	0.29738		-3.85796	-3.795		7.3167	7.565
0.4846	0.48642		-0.11087	-0.1138		-56.8625	-56.074
0.3839	0.38929		0.34194	0.2911		-8.62805	-8.588
0.23152	0.23619		-4.10172	-4.0947		-1.43739	-1.918
0.0354	0.04008		0.76967	0.732		-8.62805	-8.588
0.20765	0.21136		-1.29311	-1.3294		-57.2863	-57.715
0.18533	0.1868		-4.09607	-4.0729		-58.4489	-59.607
0.11438	0.11855		2.27732	2.2534		6.43001	6.543
0.20503	0.20878		-0.24456	-0.2461		6.62395	6.912
0.02997	0.03461		-1.66327	-1.6242		6.43001	6.543
0.28988	0.29484		-2.41092	-2.4151		-47.7682	-47.39
0.29613	0.29768		1.91789	1.9321		0.32857	0.256
0.17879	0.18316		-3.8924	-3.8546		6.62395	6.912
0.34284	0.34819		-0.41004	-0.3912		0.32857	0.256
0.40352	0.40867		2.34925	2.333		-63.5847	-63.047
0.27131	0.27385		-3.9783	-3.9779		-55.0193	-55.813
0.02549	0.02848		1.72526	1.71		0.50431	0.752
0.15101	0.15448		0.66922	0.6524		6.60526	6.886
0.21762	0.21947		-4.15051	-4.1614		0.50431	0.752
0.31112	0.31446		0.4286	0.4828		-44.26	-44.638
0.1455	0.1506		-0.28843	-0.3911		4.64418	5.167
0.25475	0.2586		-4.52849	-4.5207		6.60526	6.886
0.17207	0.17566		0.12449	0.1575		4.64418	5.167
0.14096	0.14757		-0.0085	-0.0232		-56.2358	-55.851
0.20349	0.20875		-3.61287	-3.586		-65.4726	-65.035
0.05332	0.05694		-0.53061	-0.57		-5.98508	-6.443
0.1521	0.15567		2.54365	2.5567		0.0962	0.085
0.0428	0.0466		-3.73802	-3.7444		-5.98508	-6.443
0.09748	0.10267		-0.06108	-0.0719		-51.164	-51.159
0.18593	0.18866		-0.37172	-0.3879		10.1122	10.04
0.14995	0.15469		-4.01452	-4.088		0.0962	0.085
1.1223	1.12576		1.30352	1.3075		10.1122	10.04
1.24637	1.25542		-1.45874	-1.4394		-54.0845	-54.072
0.77236	0.77619		-4.09187	-4.12		-62.1664	-61.429
1.44324	1.44622		-1.34355	-1.3613		-7.43482	-6.907
0.6107	0.615		-0.32493	-0.3882		-1.82783	-0.204
1.44247	1.44688		-1.8837	-1.9255		-7.43482	-6.907
0.69981	0.70661		-1.95237	-1.9262		-52.3647	-52.932
1.2383	1.24559		1.7276	1.7375		8.30745	8.054
1.31726	1.33116		-1.72412	-1.7356		-1.82783	-0.204
1.07817	1.08496		-2.87219	-2.8987		8.30745	8.054
0.98238	0.98912		1.7924	1.8033		-51.9735	-52.861
1.32375	1.33533		-2.03268	-2.1028		-54.5799	-55.398
0.98729	0.98944		-2.40194	-2.4248		-5.4145	-6.376
1.77001	1.78002		1.77278	1.7649		-5.84911	-6.113
0.95189	0.96144		-3.21631	-3.1588		-5.4145	-6.376
1.45439	1.45302		-1.15699	-1.1078		-62.2582	-62.335
1.23746	1.24023		2.2945	2.3321		0.88693	0.324
0.8161	0.81846		-3.59616	-3.581		-5.84911	-6.113
1.49055	1.48831		1.46513	1.4994		0.88693	0.324
1.2696	1.27826		0.61086	0.6167		-41.7862	-42.734
0.90705	0.90648		-3.74664	-3.7713		-58.7691	-59.075
0.75673	0.75922		0.97965	0.9684		5.57076	4.939
1.18699	1.18797		-1.26066	-1.2533		-1.21318	-0.534
1.08443	1.08938		-4.08504	-4.0761		5.57076	4.939
1.04225	1.04474		2.01841	2.0354		-62.5619	-62.383
1.42512	1.4362		-0.71324	-0.721		9.6846	9.378
0.99457	1.00086		-3.63804	-3.6372		-1.21318	-0.534
0.97749	0.97911		-0.80977	-0.7674		9.6846	9.378
1.0976	1.10233		1.34344	1.3119		-46.649	-47.028
1.38439	1.3855		-3.08804	-3.0832		-55.4481	-55.02
0.97244	0.97728		-0.05138	-0.0023		1.99142	3.04
1.42753	1.43708		2.4241	2.3908		2.62402	2.542
1.05952	1.06434		-3.6918	-3.7022		1.99142	3.04
1.37939	1.3818		1.15078	1.1059		-60.8107	-60.449
1.09899	1.10295		-1.25355	-1.2556		9.26468	9.025
0.96825	0.96633		-4.11229	-4.1482		2.62402	2.542
1.33681	1.33454		0.98885	0.9493		9.26468	9.025
0.56123	0.56903		1.50248	1.4802		-45.9446	-45.277
1.3799	1.38119		-3.05124	-3.0456		-56.3339	-57.536
1.31751	1.3207		0.02381	0.0345		-4.45501	-4.549
1.4319	1.43388		1.82396	1.853		0.80432	0.894
1.36781	1.37158		-4.16064	-4.2142		-4.45501	-4.549
0.98966	0.99237		-1.62687	-1.6696		-65.2744	-65.189
1.35704	1.36574		1.78094	1.7717		-6.5047	-6.465
0.85072	0.85601		-4.06207	-4.0549		0.80432	0.894
1.08147	1.08122		1.10904	1.1375		-6.5047	-6.465
0.91978	0.92504		-1.50235	-1.4929		-45.4453	-46.117
1.19167	1.19223		-3.83977	-3.7828		-50.3521	-50.26
0.56144	0.56124		-0.2822	-0.2474		6.79426	6.823
1.60789	1.61464		2.18496	2.1933		1.02014	1.301
1.0906	1.09461		-3.89301	-3.9131		6.79426	6.823
0.96251	0.967		1.70639	1.6588		-54.6107	-54.354
0.90324	0.91026		0.89816	0.9448		-9.85734	-10.036
0.28568	0.28936		-3.22409	-3.1481		1.02014	1.301
1.20254	1.20543		-1.00078	-1.0272		-9.85734	-10.036
0.83266	0.84068		0.02689	0.0794		-61.3101	-61.296
1.25223	1.25871		-3.71435	-3.7146		-52.0044	-51.306
1.14161	1.14987		-1.10027	-1.0976		6.67575	6.958
1.93822	1.94669		0.94494	0.9081		0.1931	0.696
0.90676	0.90974		-2.64813	-2.6645		6.67575	6.958
1.23903	1.24212		-1.59853	-1.5885		-56.4129	-55.593
1.11417	1.11981		1.49506	1.488		-8.66682	-8.673
0.74577	0.74879		-3.86209	-3.8521		0.1931	0.696
0.90361	0.90843		-0.11813	-0.1118		-8.66682	-8.673
1.11464	1.12199		0.14688	0.1352		-61.7367	-62.081
0.56423	0.56708		-3.73715	-3.7536		-49.9657	-49.617
0.76613	0.76787		-0.59784	-0.6029		8.24418	8.804
1.14962	1.15743		0.76529	0.7925		0.07532	-0.521
2.1789	2.18441		-3.20737	-3.1717		8.24418	8.804
0.94641	0.94995		1.32609	1.3351		-53.3295	-53.529
1.24893	1.25487		-2.22318	-2.2304		-5.13923	-4.455
0.71073	0.71449		-2.78869	-2.7457		0.07532	-0.521
1.77692	1.77666		-1.74485	-1.7484		-5.13923	-4.455
1.06552	1.06482		1.99773	2.0682		-62.6859	-62.793
1.85542	1.87285		-4.21022	-4.1454		-54.6554	-53.691
1.44875	1.44818		0.698	0.624		9.90622	10.149
1.05894	1.06283		0.81432	0.8141		3.24166	3.367
1.5173	1.52509		-3.79956	-3.7788		9.90622	10.149
1.66479	1.66878		0.22579	0.1947		-49.178	-49.182
0.31568	0.31944		0.42029	0.4525		-4.03571	-3.495
1.92954	1.91843		-3.72919	-3.7581		3.24166	3.367
1.117	1.12151		0.80686	0.7966		-4.03571	-3.495
1.52084	1.52692		-0.81627	-0.8096		-64.016	-63.904
0.65014	0.66057		-3.83019	-3.813		-57.2873	-57.58
2.28991	2.29085		1.36632	1.4307		1.46856	1.813
1.22478	1.22893		-0.23907	-0.2978		6.86244	7.123
1.17119	1.17576		-4.00001	-4.0052		1.46856	1.813
2.03158	2.04002		1.21804	1.2502		-46.1078	-46.788
1.50109	1.51301		0.45815	0.5482		4.14858	3.836
1.41181	1.40457		-3.9834	-3.9688		6.86244	7.123
2.68007	2.69641		0.39586	0.4134		4.14858	3.836
1.40748	1.41388		1.17678	1.1873		-63.565	-63.401
1.18281	1.1906		-2.46741	-2.4546		-64.719	-64.968
1.31947	1.32168		-2.12419	-2.1272		-6.45863	-6.301
1.44605	1.44694		1.40884	1.3407		1.9574	1.576
1.25487	1.26247		-3.77517	-3.7641		-6.45863	-6.301
1.07764	1.08531		1.88815	1.8907		-53.8387	-53.572
1.32302	1.32306		1.41275	1.4236		9.272	9.115
0.87621	0.87234		-1.8946	-1.9066		1.9574	1.576
1.13833	1.14172		2.21518	2.2042		9.272	9.115
0.72733	0.73612		2.60521	2.6152		-51.1334	-50.495
1.34619	1.34578		-1.94391	-1.9429		-57.0511	-56.936
2.0137	2.01441		-2.65298	-2.6536		2.3555	2.1
1.37848	1.38311		-0.21516	-0.2353		6.99129	6.954
1.02207	1.022		-4.23139	-4.1995		2.3555	2.1
1.31933	1.3218		0.6142	0.6818		-47.8402	-47.829
1.20842	1.21328		-0.27944	-0.2635		8.12055	8.012
1.38683	1.39615		-3.43557	-3.3874		6.99129	6.954
1.22331	1.22305		0.97651	0.9503		8.12055	8.012
1.57111	1.57381		1.02587	1.0699		-57.3537	-57.105
0.65405	0.65996		-3.85427	-3.8565		-47.5059	-47.681
0.59727	0.60441		0.30333	0.3147		-7.04667	-7.067
0.70856	0.70788		0.67901	0.7313		0.63739	0.711
0.47346	0.47987		-0.21473	-0.2084		-7.04667	-7.067
1.30004	1.30527		3.9683	3.9681		-48.676	-48.019
1.34399	1.34723		1.22912	1.1935		1.2966	1.289
1.80018	1.80243		3.08809	3.105		0.63739	0.711
1.00361	1.00935		-1.5559	-1.548		1.2966	1.289
0.85932	0.86574		-0.45869	-0.4796		-65.9437	-65.344
0.72075	0.72336		-1.63278	-1.6366		-42.885	-42.977
0.79191	0.79654		0.22845	0.1988		-3.02357	-3.369
1.12864	1.13849		-3.44351	-3.4368		-6.92822	-7.135
0.642	0.64738		-1.13342	-1.1939		-3.02357	-3.369
0.7688	0.77624		0.33127	0.298		-54.2002	-54.004
1.30969	1.31459		3.69054	3.7253		-1.88107	-2.07
1.55688	1.55839		-0.35107	-0.3554		-6.92822	-7.135
1.19277	1.19698		-1.4138	-1.3943		-1.88107	-2.07
1.3411	1.34407		-3.43932	-3.4305		-61.5486	-61.664
1.00116	1.00465		1.35226	1.3576		-55.1707	-55.311
0.76447	0.76937		1.6958	1.741		-2.55948	-2.946
0.47925	0.48265		-2.9719	-3.0091		2.15277	2.161
0.8659	0.86677		-2.65423	-2.6255		-2.55948	-2.946
0.81738	0.81998		1.4055	1.3763		-61.1795	-60.791
0.93505	0.93767		2.14286	2.2009		5.28429	5.192
0.57554	0.57922		-2.50842	-2.5059		2.15277	2.161
0.97692	0.98244		-0.65127	-0.669		5.28429	5.192
1.08956	1.09374		3.09514	3.0847		-42.324	-42.328
1.82337	1.82748		-3.02707	-3.0083		-44.5791	-44.675
1.15228	1.1589		2.53109	2.6286		-4.20847	-4.556
0.81277	0.81637		-0.76132	-0.779		-5.00014	-5.459
1.40635	1.40614		-3.49128	-3.4817		-4.20847	-4.556
1.07299	1.07295		0.74675	0.7413		-54.0387	-54.328
0.7104	0.71297		-1.66953	-1.6723		-2.23141	-2.121
0.71291	0.72134		-3.97404	-3.9885		-5.00014	-5.459
0.73758	0.74213		0.23882	0.2358		-2.23141	-2.121
1.36359	1.36042		0.49833	0.5051		-63.6298	-64.342
1.28283	1.28074		-2.81939	-2.8591		-45.0111	-44.658
0.90213	0.90804		-2.36193	-2.434		-7.14015	-7.208
0.79592	0.80307		-0.22562	-0.2036		-4.63159	-4.691
1.40532	1.40959		-2.14539	-2.144		-7.14015	-7.208
1.69998	1.70724		-0.3264	-0.3535		-54.4286	-53.585
1.50364	1.50593		-3.06672	-3.0986		-3.29908	-3.185
1.64585	1.64716		-2.75845	-2.7318		-4.63159	-4.691
1.30496	1.30945		-2.26969	-2.2741		-3.29908	-3.185
0.92556	0.92861		-1.39574	-1.4726		-61.6845	-62.049
1.15344	1.15718		-2.82313	-2.7885		-59.6675	-58.957
1.33647	1.34251		-0.73437	-0.7348		-5.20094	-5.428
1.73048	1.73786		-2.88875	-2.8965		-3.3006	-3.469
0.9615	0.97041		2.10198	2.1034		-5.20094	-5.428
1.15091	1.15634		-1.70265	-1.7371		-46.5	-46.317
1.68162	1.68907		-1.95158	-1.936		-7.00107	-7.343
1.27709	1.28176		-2.96653	-2.9136		-3.3006	-3.469
1.01789	1.02018		-0.15246	-0.1599		-7.00107	-7.343
1.11045	1.11564		1.35505	1.249		-58.0386	-58.272
0.39345	0.39767		-2.55803	-2.597		-64.2798	-64.006
1.05573	1.06504		-1.31728	-1.265		-5.44237	-5.689
1.04894	1.05252		-2.62621	-2.6172		-6.54453	-6.314
2.3096	2.30557		-3.3211	-3.3133		-5.44237	-5.689
0.98833	0.98866		-2.70332	-2.7468		-49.8804	-49.681
0.93858	0.94448		-0.9906	-1.0292		5.69578	5.78
1.01936	1.02574		-4.33162	-4.3348		-6.54453	-6.314
0.29001	0.2937		0.24248	0.2989		5.69578	5.78
0.79855	0.80479		-0.40615	-0.4227		-50.5395	-50.359
2.42952	2.45334		-3.60734	-3.588		-64.3144	-64.483
0.87207	0.87297		0.90877	0.8821		-2.56706	-3.594
0.7734	0.77926		0.87571	0.8857		-3.82485	-3.642
1.36303	1.36522		-0.27425	-0.2784		-2.56706	-3.594
1.72548	1.72633		4.43433	4.442		-44.8554	-45
1.15498	1.15733		0.91601	0.9847		5.18482	5.059
0.78655	0.79169		-1.43401	-1.4456		-3.82485	-3.642
0.49189	0.49581		1.41988	1.4365		5.18482	5.059
0.77531	0.7806		3.24489	3.2263		-50.5445	-51.191
1.43354	1.44314		3.46774	3.473		-64.8243	-64.397
0.33253	0.33633		-2.30939	-2.3176		-0.09088	-0.186
0.48001	0.48265		-0.48424	-0.4881		-1.50614	-1.495
1.32271	1.32793		-1.54613	-1.5791		-0.09088	-0.186
1.49955	1.50125		0.5805	0.6079		-41.8753	-41.743
1.24103	1.24242		-3.51617	-3.511		3.46378	3.413
0.78011	0.78145		-2.5174	-2.5392		-1.50614	-1.495
0.50853	0.51248		-2.32885	-2.454		3.46378	3.413
0.74859	0.7545		0.79184	0.8131		-53.0114	-52.844
1.65533	1.65396		-3.73829	-3.7626		-61.929	-61.728
1.24966	1.25159		0.77049	0.772		6.53649	6.819
1.15097	1.14476		-0.71802	-0.6935		-2.03921	-1.854
0.94506	0.9517		-2.01773	-2.0046		6.53649	6.819
1.82166	1.82664		-2.23101	-2.2488		-45.2157	-45.717
0.90351	0.90387		-2.1925	-2.1714		-3.78273	-3.774
1.34611	1.34731		-2.95144	-2.9522		-2.03921	-1.854
0.77832	0.78101		-2.06053	-2.0285		-3.78273	-3.774
0.99738	0.99887		-1.28321	-1.339		-52.1696	-52.089
0.74928	0.75462		-4.00434	-3.9826		-60.9393	-60.729
1.0268	1.03053		-0.24192	-0.2915		6.96787	7.017
1.2651	1.27139		-0.92467	-0.8939		-2.22347	-1.865
1.51826	1.52381		-3.82034	-3.8062		6.96787	7.017
0.81701	0.8189		0.96652	1.0015		-50.4019	-51.007
1.0081	1.01104		0.70054	0.7446		-6.64235	-6.771
1.39536	1.39578		-4.19233	-4.1932		-2.22347	-1.865
0.8678	0.87322		1.85043	1.8282		-6.64235	-6.771
1.24277	1.24702		0.51239	0.4591		-49.7036	-49.875
2.32048	2.31261		0.29308	0.2755		-59.9607	-59.965
0.98271	0.99234		2.97146	3.0287		6.63517	6.654
1.27983	1.28322		2.31558	2.3213		2.43536	2.327
1.13168	1.12823		2.74101	2.7684		6.63517	6.654
1.70958	1.71482		-1.7746	-1.7813		-59.9206	-59.993
0.98057	0.98803		-1.5278	-1.5397		1.36058	1.075
1.17886	1.17773		-3.72049	-3.7247		2.43536	2.327
1.43049	1.42733		0.94311	0.9598		1.36058	1.075
1.04939	1.05369		-0.80424	-0.8189		-41.3208	-41.763
1.7153	1.71266		-3.60022	-3.6172		-40.8359	-40.844
1.2463	1.24588		1.69954	1.6906		3.76868	3.372
0.85609	0.86096		0.93871	0.9301		-2.73601	-2.478
0.77174	0.77194		-2.70875	-2.7492		3.76868	3.372
1.02837	1.03302		-0.0678	-0.052		-59.5806	-59.675
0.70311	0.70717		1.35519	1.3103		0.14509	0.09
1.33693	1.33776		-1.95589	-1.8521		-2.73601	-2.478
1.24974	1.25399		-2.20821	-2.13		0.14509	0.09
1.06765	1.07466		-2.382	-2.5519		-53.1345	-53.124
0.70024	0.70508		1.86053	1.8699		-55.5523	-54.762
1.77338	1.77709		3.4242	3.4473		-4.42303	-4.884
1.13588	1.14206		-1.05065	-1.0866		1.91763	1.542
1.70017	1.70028		-2.27774	-2.2294		-4.42303	-4.884
0.74468	0.74724		-2.33406	-2.3807		-51.8987	-52.307
1.36797	1.37057		0.72657	0.7848		10.5154	10.744
1.32846	1.33155		-1.90287	-1.8997		1.91763	1.542
1.5083	1.51148		1.20992	1.1399		10.5154	10.744
1.77536	1.77734		3.84098	3.8217		-52.2265	-51.902
0.84363	0.85024		-2.6942	-2.7334		-56.2726	-55.731
1.26192	1.275		-3.04701	-3.0467		-2.40137	-2.798
0.41505	0.41806		-0.37639	-0.4611		2.15565	1.892
0.41576	0.42084		-4.08285	-4.1053		-2.40137	-2.798
0.37931	0.38448		0.37824	0.3881		-51.0448	-51.399
0.24235	0.24653		0.03024	0.0456		10.6242	10.893
0.42273	0.42672		0.21914	0.1817		2.15565	1.892
0.41414	0.41821		2.59878	2.6006		10.6242	10.893
0.38001	0.38453		2.51971	2.5236		-52.6331	-52.835
0.39062	0.39466		-1.61704	-1.6668		-55.975	-55.879
0.38298	0.3884		-0.08499	-0.1006		-1.81305	-1.849
0.30455	0.30864		-2.96412	-2.9378		2.1309	1.913
0.17033	0.17359		-3.94818	-3.9256		-1.81305	-1.849
0.23317	0.2392		0.32075	0.2937		-50.1039	-49.963
0.2831	0.28861		0.06447	0.0683		10.0234	10.252
0.50791	0.51296		-3.83875	-3.8322		2.1309	1.913
0.24363	0.24679		0.15556	0.1477		10.0234	10.252
0.47828	0.4837		-0.77612	-0.7778		-53.0506	-53.154
0.48491	0.48953		-3.74206	-3.7374		-41.5874	-41.842
0.46944	0.47355		0.30578	0.3942		4.53617	4.5
0.27222	0.27749		-0.93173	-0.8893		3.58596	4.15
0.396	0.39792		-4.8811	-4.8677		4.53617	4.5
0.32358	0.3283		0.98141	0.95		-52.6465	-52.259
0.33657	0.3407		-1.16199	-1.1591		1.52372	0.951
0.32009	0.32344		-3.71312	-3.7138		3.58596	4.15
0.48156	0.48475		1.3198	1.2605		1.52372	0.951
0.23577	0.24019		-0.92037	-0.9276		-59.732	-59.346
0.20242	0.20675		-4.06243	-4.0608		-41.3114	-40.866
0.29425	0.29801		0.82545	0.8463		0.00326	-0.212
0.30595	0.30944		0.20218	0.2001		1.90035	1.921
0.44544	0.45043		-4.58133	-4.5808		0.00326	-0.212
0.31485	0.32151		0.66377	0.6622		-54.9269	-54.666
0.23395	0.23858		0.72348	0.745		-1.55171	-1.709
0.3535	0.3564		-3.7494	-3.7772		1.90035	1.921
0.46073	0.46572		0.3143	0.3277		-1.55171	-1.709
0.32306	0.32649		-0.14506	-0.1243		-63.6614	-63.647
0.28749	0.29322		-3.66114	-3.6724		-55.1296	-55.479
0.27817	0.28212		0.31093	0.3348		-1.79217	-2.062
0.40782	0.41256		1.48851	1.4951		-2.13605	-1.995
0.32182	0.32387		-3.17658	-3.1873		-1.79217	-2.062
0.51698	0.52149		-0.60875	-0.6151		-47.7185	-47.936
0.17399	0.17735		1.56291	1.5241		-10.0755	-10.108
0.43008	0.43544		-4.11315	-4.1052		-2.13605	-1.995
0.57607	0.5776		0.53357	0.513		-10.0755	-10.108
0.5167	0.52032		-1.05223	-1.0302		-56.6317	-56.851
0.43318	0.43901		-3.60554	-3.5913		-56.4442	-56.377
0.48185	0.48929		1.76645	1.8053		-7.38517	-7.353
0.2888	0.29204		-1.15927	-1.1465		-7.50819	-7.652
0.36191	0.36669		-4.66619	-4.6565		-7.38517	-7.353
0.39887	0.40268		1.03743	1.046		-51.6066	-51.3
0.38353	0.38596		-0.67972	-0.7426		2.51506	2.689
0.45815	0.46194		-4.77383	-4.7781		-7.50819	-7.652
0.16045	0.16495		0.5857	0.6063		2.51506	2.689
0.29972	0.30481		-1.56059	-1.5399		-49.9793	-50.278
0.38917	0.39304		-4.59888	-4.6084		-63.0471	-63.094
0.43311	0.43622		-1.14357	-1.1341		2.82638	3.147
0.22884	0.23501		-0.2455	-0.2555		0.07274	-0.163
0.37144	0.37429		-4.50855	-4.4916		2.82638	3.147
0.42382	0.42748		-0.30131	-0.2592		-41.1105	-41.207
0.60229	0.60965		-0.44721	-0.4209		-3.05931	-2.999
0.47925	0.48227		-4.72537	-4.732		0.07274	-0.163
0.53989	0.54431		0.15945	0.1664		-3.05931	-2.999
0.50758	0.5133		0.43697	0.4308		-52.4116	-52.183
0.12891	0.13324		-4.03313	-3.9993		-62.4625	-62.097
0.27468	0.27831		-0.54617	-0.5314		5.37709	5.158
0.41559	0.41774		1.15169	1.1857		-2.03876	-1.748
0.64331	0.64768		-3.86601	-3.8518		5.37709	5.158
0.40076	0.40457		0.52507	0.502		-48.7649	-48.572
0.20416	0.2071		0.61458	0.6294		-6.70147	-6.739
0.26335	0.26741		-3.82008	-3.8139		-2.03876	-1.748
0.43053	0.4314		0.20893	0.2652		-6.70147	-6.739
0.36871	0.37186		-1.51037	-1.5281		-48.6288	-48.45
0.35249	0.35728		-4.57532	-4.5698		-58.3924	-58.749
0.3602	0.36392		1.39204	1.3689		4.98688	4.752
0.47334	0.47805		0.14347	0.1515		-1.73788	-1.698
0.33545	0.3387		-4.26512	-4.2588		4.98688	4.752
0.37277	0.3758		0.39951	0.4629		-53.6335	-53.457
0.17702	0.18004		0.46572	0.4463		-6.41205	-6.126
0.31909	0.32249		-3.56248	-3.5696		-1.73788	-1.698
0.33055	0.33514		-0.2565	-0.292		-6.41205	-6.126
0.24388	0.24881		1.26029	1.2347		-44.0248	-44.082
0.34187	0.34763		-3.61749	-3.5996		-58.0178	-58.318
0.48311	0.49038		0.20582	0.1935		5.60218	5.566
0.3649	0.36865		1.85348	1.8469		-1.23571	-1.119
0.25272	0.25796		-4.45147	-4.4867		5.60218	5.566
0.18315	0.18662		0.82863	0.8207		-54.1523	-54.595
0.28872	0.29192		-0.92089	-0.859		-4.88644	-4.968
0.23375	0.23604		-4.72528	-4.7196		-1.23571	-1.119
0.14545	0.14992		-1.1465	-1.1037		-4.88644	-4.968
0.30791	0.31147		-0.45059	-0.4561		-42.0388	-41.766
0.17909	0.18427		-4.97607	-4.9942		-42.425	-41.895
0.24457	0.24841		-1.59427	-1.585		-5.87765	-5.651
0.34653	0.35087		0.78035	0.7781		-1.57937	-1.625
0.41089	0.41489		-4.61695	-4.6079		-5.87765	-5.651
0.26397	0.26928		-1.52482	-1.5261		-64.0276	-63.975
0.14309	0.14595		0.59077	0.566		1.73656	1.467
0.3227	0.32542		-4.92307	-4.9545		-1.57937	-1.625
0.29557	0.29784		0.33001	0.393		1.73656	1.467
0.04865	0.05181		-0.07017	-0.0685		-53.3125	-52.798
0.16116	0.16429		-4.27907	-4.2802		-53.7619	-53.082
0.30535	0.30859		-0.23152	-0.212		-9.87395	-9.293
0.09492	0.09787		0.17053	0.1862		0.80659	0.577
0.0692	0.07359		-4.92753	-4.9148		-9.87395	-9.293
0.26722	0.27295		0.3795	0.3798		-50.7277	-50.893
0.19532	0.19857		-0.06613	-0.0959		5.76636	6.07
0.16348	0.16731		-3.67731	-3.6873		0.80659	0.577
0.17213	0.17679		0.27112	0.2769		5.76636	6.07
0.2566	0.25892		1.40524	1.3847		-56.609	-56.769
0.20383	0.20757		-4.47847	-4.4354		-53.3524	-53.665
0.21572	0.2189		-0.92638	-0.9318		-8.44167	-8.115
0.17877	0.18328		1.66431	1.711		2.60623	2.802
0.1188	0.12558		-4.59384	-4.6121		-8.44167	-8.115
0.12863	0.13305		0.66458	0.7127		-46.1956	-46.561
0.18938	0.19287		-0.53128	-0.5255		5.44987	5.895
0.50514	0.5117		-3.98201	-3.9564		2.60623	2.802
0.23949	0.24436		1.17822	1.1418		5.44987	5.895
0.15481	0.15936		-0.92288	-0.9395		-55.2718	-55.28
0.30034	0.30619		-4.15465	-4.1696		-57.594	-57.992
0.29643	0.30127		0.51806	0.5263		-0.44498	-0.491
0.12358	0.12781		-1.15916	-1.1479		6.25916	5.903
0.16825	0.17133		-4.79454	-4.8279		-0.44498	-0.491
0.1023	0.10628		-1.62076	-1.6244		-40.4931	-41.167
0.17677	0.18039		-0.62241	-0.6738		3.94612	4.194
0.10022	0.10324		-4.16146	-4.1684		6.25916	5.903
0.51014	0.52059		-1.32417	-1.346		3.94612	4.194
0.14208	0.14754		0.66647	0.6495		-58.0873	-58.969
0.28621	0.29131		-4.67915	-4.6914		-42.1104	-41.628
0.03491	0.03947		1.76507	1.7676		1.01502	0.839
0.0204	0.02421		-1.0843	-1.1409		-0.37288	-0.355
0.18687	0.18945		-3.93973	-3.9846		1.01502	0.839
0.35375	0.35737		1.00954	0.9773		-64.093	-63.836
0.24204	0.24492		-1.27624	-1.2626		-5.576	-5.497
0.31471	0.32074		-4.52939	-4.5038		-0.37288	-0.355
0.089	0.09512		1.21492	1.1922		-5.576	-5.497
0.27055	0.27584		0.49364	0.4766		-58.8264	-58.333
0.21985	0.22461		-3.55872	-3.5621		-63.682	-63.926
0.32032	0.3245		-1.10886	-1.1228		0.19929	0.318
0.36656	0.36875		1.83083	1.8317		-0.21429	0.021
0.30364	0.30825		-4.39724	-4.4205		0.19929	0.318
0.29983	0.30401		-0.46982	-0.4765		-42.0363	-42.086
0.34955	0.35152		1.27991	1.3147		4.54579	4.361
0.08925	0.09387		-4.03287	-4.0203		-0.21429	0.021
0.18159	0.18626		0.0246	0.0156		4.54579	4.361
0.30357	0.3068		-0.98087	-0.9981		-51.6261	-51.726
0.3792	0.38658		-4.70218	-4.6891		-40.4005	-40.48
0.03914	0.04403		0.63312	0.6817		1.11486	1.12
0.08545	0.08858		-0.81992	-0.8646		0.60374	0.756
0.18925	0.19419		-4.61904	-4.598		1.11486	1.12
0.16906	0.17358		1.39668	1.39		-62.8931	-62.899
0.1878	0.19079		-0.71426	-0.7455		0.67115	0.984
0.07383	0.07818		-4.45771	-4.4699		0.60374	0.756
0.18079	0.18602		0.89022	0.878		0.67115	0.984
0.23067	0.23328		-0.65071	-0.6078		-54.451	-54.115
0.38452	0.38629		-4.27828	-4.3205		-42.1217	-42.459
0.34879	0.35569		-0.40193	-0.5327		-5.49609	-5.546
0.11187	0.11466		-0.71981	-0.642		-0.17494	-0.362
0.36574	0.36957		-4.4235	-4.4855		-5.49609	-5.546
0.17969	0.18257		-1.44647	-1.4182		-61.8282	-62.045
0.25662	0.25997		0.94442	0.9317		2.94184	3.377
0.2098	0.21482		-4.75851	-4.7634		-0.17494	-0.362
-0.00342	0.000131785		1.02915	1.0069		2.94184	3.377
0.16787	0.17167		-0.19537	-0.1904		-54.1994	-54.316
0.2929	0.29963		-4.10131	-4.0921		-57.3692	-56.937
0.08685	0.09311		0.92398	0.9246		-5.41473	-5.201
			-1.04241	-1.0504		7.84074	7.795
			-3.89015	-3.9063		-5.41473	-5.201
			0.55395	0.4996		-47.224	-47.772
			-0.31499	-0.3203		-3.44862	-3.816
			-4.20825	-4.1712		7.84074	7.795
			-1.17482	-1.1915		-3.44862	-3.816
			1.31025	1.2811		-53.2585	-53.73
			-3.53731	-3.4867		-57.9848	-58.218
			-0.50646	-0.4315		-4.53337	-4.727
			1.56515	1.6069		7.52558	7.665
			-4.40877	-4.4325		-4.53337	-4.727
			0.51745	0.5338		-49.2229	-49.289
			-0.47842	-0.3772		-5.76489	-5.662
			-4.48089	-4.4799		7.52558	7.665
			1.55039	1.5401		-5.76489	-5.662
			-1.128	-1.1466		-52.0889	-52.149
			-4.23616	-4.2488		-59.2889	-59.576
			0.04114	0.0297		5.59678	5.528
			-0.57371	-0.5635		7.1534	7.147
			-4.42669	-4.4268		5.59678	5.528
			-0.69763	-0.7127		-57.316	-56.991
			-0.7501	-0.755		-0.16912	-0.115
			-4.46549	-4.4383		7.1534	7.147
			-0.6851	-0.611		-0.16912	-0.115
			-0.20974	-0.2201		-44.283	-44.473
			-4.27396	-4.2845		-42.4332	-42.146
			-1.0817	-1.0429		3.61304	3.267
			0.26403	0.2441		-1.99128	-1.914
			-4.00073	-3.9961		3.61304	3.267
			0.30859	0.3317		-63.8939	-64.484
			-1.21331	-1.2332		3.23756	2.762
			-3.96375	-3.9515		-1.99128	-1.914
			0.47605	0.4845		3.23756	2.762
			-1.79601	-1.7828		-55.2011	-55.968
			-4.10438	-4.0886		-41.8756	-41.8
			0.5879	0.6076		-4.10235	-3.813
			0.30735	0.2907		0.07406	-0.086
			-3.86797	-3.8616		-4.10235	-3.813
			-0.47851	-0.452		-59.6046	-59.537
			1.71784	1.6555		-4.59268	-4.607
			-3.91708	-3.9306		0.07406	-0.086
			1.38526	1.3663		-4.59268	-4.607
			-0.91332	-0.9033		-58.0308	-57.556
			-4.63657	-4.6399		-42.9706	-42.831
			-0.7782	-0.8029		-3.49579	-3.416
			-0.51826	-0.5071		1.33624	0.904
			-4.49158	-4.4711		-3.49579	-3.416
			-1.1595	-1.0637		-60.1864	-59.877
			1.42462	1.3895		-4.72143	-4.336
			-3.92353	-3.9453		1.33624	0.904
			-1.04845	-1.0512		-4.72143	-4.336
			1.24636	1.2317		-58.2287	-58.036
			-3.9991	-4.0295		-42.6619	-42.562
			-0.87953	-0.8853		-4.00361	-4.121
			1.4838	1.5284		-5.15519	-4.97
			-4.07104	-4.082		-4.00361	-4.121
			-0.76221	-0.7462		-60.8048	-61.131
			0.70418	0.7014		-1.97561	-2.019
			-4.1845	-4.1847		-5.15519	-4.97
			0.58205	0.5831		-1.97561	-2.019
			1.04964	1.072		-51.9088	-51.932
			-4.02709	-4.0372		-43.3417	-43.219
			0.46643	0.519		-3.09635	-3.183
			-2.20725	-2.1858		-5.11744	-5.066
			-4.54978	-4.5386		-3.09635	-3.183
			0.77284	0.8129		-63.6018	-63.617
			0.52069	0.5086		-2.38205	-2.2
			-3.98153	-3.9905		-5.11744	-5.066
			0.03529	0.0485		-2.38205	-2.2
			1.13852	1.1238		-52.4689	-52.486
			-4.80284	-4.7404		-54.4659	-54.379
			-1.10487	-1.0431		-1.46334	-1.405
			0.41734	0.4203		0.37791	0.333
			-4.98651	-4.9936		-1.46334	-1.405
			0.23619	0.2283		-63.7693	-63.327
			-0.51549	-0.5301		3.67438	3.67
			-4.55204	-4.5585		0.37791	0.333
			0.04115	0.0754		3.67438	3.67
			-0.41855	-0.4206		-41.3732	-41.313
			-4.73779	-4.727		-52.1895	-51.859
			-0.74747	-0.762		-0.12613	-0.207
			-0.83679	-0.8137		3.98548	4.167
			-3.89406	-3.9126		-0.12613	-0.207
			-0.08648	-0.0915		-62.5171	-62.339
			-0.6894	-0.6789		6.34572	5.937
			-3.873	-3.8991		3.98548	4.167
			-0.37405	-0.3766		6.34572	5.937
			-0.51642	-0.5093		-43.8013	-43.925
			-4.56519	-4.549		-55.1787	-55.121
			-0.64261	-0.6518		4.41063	5.013
			0.99124	0.9976		-6.43593	-6.676
			-4.08305	-4.0593		4.41063	5.013
			0.26199	0.2656		-45.9284	-46.475
			-1.12558	-1.1505		-3.10333	-3.686
			-4.22503	-4.2121		-6.43593	-6.676
			1.45088	1.4408		-3.10333	-3.686
			0.1027	0.1396		-58.2923	-58.034
			-3.94578	-3.9451		-56.4706	-56.953
			-0.97258	-0.9634		0.71104	0.724
			1.61135	1.6178		-5.6174	-5.626
			-4.17608	-4.1604		0.71104	0.724
			-0.1252	-0.1259		-47.351	-47.61
			0.30499	0.31		-7.8609	-7.827
			-3.78517	-3.8137		-5.6174	-5.626
			0.71508	0.722		-7.8609	-7.827
			-0.94254	-0.9247		-54.385	-53.449
			-4.4261	-4.4367		-52.0781	-52.286
			0.95801	0.9449		-0.61383	-0.511
			-0.58141	-0.6002		4.67002	4.56
			-4.60272	-4.6		-0.61383	-0.511
			1.13985	1.1578		-67.3643	-66.941
			-0.8228	-0.8298		-1.86051	-2.219
			-4.13681	-4.1257		4.67002	4.56
			0.56624	0.5515		-1.86051	-2.219
			-0.504	-0.527		-43.2423	-43.633
			-4.461	-4.436		-53.0006	-54.087
			-0.03178	0.0061		-4.13716	-3.661
			0.12825	0.1096		-2.00422	-2.292
			-4.10283	-4.1127		-4.13716	-3.661
			1.5046	1.51		-42.4537	-43.176
			0.22699	0.229		5.81362	6.395
			-4.35196	-4.3543		-2.00422	-2.292
			0.28259	0.2727		5.81362	6.395
			-0.73556	-0.7314		-61.2595	-62.466
			-3.7864	-3.7977		-55.479	-54.853
			-0.618	-0.6183		6.06363	5.881
			-1.45066	-1.4434		-4.95521	-5.241
			-3.83329	-3.8384		6.06363	5.881
			-1.83031	-1.8318		-61.094	-61.218
			0.73135	0.7425		-5.9437	-5.802
			-4.17923	-4.192		-4.95521	-5.241
			0.041	0.0366		-5.9437	-5.802
			0.11776	0.1272		-49.1774	-49.711
			-3.37921	-3.3744		-56.2636	-57.066
			2.46757	2.4669		9.86011	9.486
			0.64845	0.6599		-4.75867	-4.358
			-3.67947	-3.6827		9.86011	9.486
			1.62634	1.629		-59.3973	-59.312
			0.40688	0.4103		-5.76483	-5.598
			-3.57824	-3.5821		-4.75867	-4.358
			2.08664	2.0969		-5.76483	-5.598
			0.3392	0.34		-50.7854	-52.341
			-4.11692	-4.1192		-55.0496	-54.678
			1.81856	1.8183		8.65846	8.424
			-0.52433	-0.5322		-0.10816	0.01
			-4.41039	-4.4114		8.65846	8.424
			-0.85702	-0.8569		-56.3134	-56.063
			-0.08369	-0.0924		-9.33612	-9.25
			-4.21855	-4.2174		-0.10816	0.01
			-1.47271	-1.4713		-9.33612	-9.25
			0.0247	0.0134		-49.3228	-48.505
			-3.43548	-3.4224		-59.5728	-59.233
			-1.73355	-1.7332		6.00554	5.744
			-1.07579	-1.0587		3.44831	2.857
			-3.99755	-3.9816		6.00554	5.744
			-1.27235	-1.2574		-49.4403	-50.701
			-0.98752	-1.0066		-9.47412	-9.992
			-3.64213	-3.5972		3.44831	2.857
			-0.16083	-0.1663		-9.47412	-9.992
			-1.10145	-1.0879		-60.5496	-60.233
			-4.35404	-4.3649		-52.8034	-53.197
			-0.50286	-0.4983		-6.14375	-6.077
			-0.82487	-0.832		-6.54923	-6.434
			-3.55806	-3.5554		-6.14375	-6.077
			0.27155	0.2917		-49.1872	-49.757
			2.08814	2.0788		4.77943	5.293
			-4.10191	-4.0783		-6.54923	-6.434
			-0.40801	-0.3918		4.77943	5.293
			1.41498	1.4278		-64.6332	-65.214
			-4.17304	-4.1763		-49.4462	-49.525
			0.8518	0.8777		5.10631	5.188
			-1.61596	-1.6063		-4.06453	-4.041
			-4.29901	-4.2997		5.10631	5.188
			0.06255	0.0567		-57.728	-57.604
			-0.30562	-0.3295		-9.76082	-10.047
			-3.56475	-3.5653		-4.06453	-4.041
			-2.19369	-2.1876		-9.76082	-10.047
			1.5014	1.4983		-54.0557	-53.434
			-4.18887	-4.1709		-53.2557	-52.74
			1.1208	1.1145		1.29846	2.244
			-0.73724	-0.7416		-3.4475	-2.125
			-3.82804	-3.8449		1.29846	2.244
			0.6144	0.617		-55.6808	-53.761
			1.63557	1.6385		-8.36854	-8.756
			-3.43779	-3.4505		-3.4475	-2.125
			-1.75575	-1.7355		-8.36854	-8.756
			-1.72784	-1.745		-56.7607	-56.417
			-3.23338	-3.2224		-58.2405	-58.255
			-1.40671	-1.4246		1.22704	0.541
			-1.66319	-1.6803		-0.22379	-0.266
			-3.36421	-3.3764		1.22704	0.541
			2.69862	2.6776		-47.5074	-48.038
			-0.57194	-0.6062		-8.00856	-7.659
			-3.73291	-3.7458		-0.22379	-0.266
			2.39357	2.429		-8.00856	-7.659
			0.7092	0.6944		-62.3031	-62.05
			-4.06418	-4.0536		-60.5707	-58.795
			-0.70676	-0.7108		1.41468	1.218
			-0.63455	-0.6381		3.50713	3.299
			-3.704	-3.6944		1.41468	1.218
			-1.82028	-1.8273		-46.518	-45.49
			-1.15101	-1.1381		-8.8823	-9.761
			-4.39321	-4.3998		3.50713	3.299
			-0.14652	-0.1666		-8.8823	-9.761
			0.23568	0.2407		-59.5767	-59.45
			-2.93694	-2.9591		-51.0778	-51.384
			2.72903	2.7171		-4.18486	-4.245
			-1.34096	-1.3408		3.87339	4.09
			-3.30508	-3.296		-4.18486	-4.245
			2.4115	2.413		-46.329	-45.989
			-0.77528	-0.7398		-5.5284	-5.632
			-4.29459	-4.2801		3.87339	4.09
			-1.55471	-1.5423		-5.5284	-5.632
			-0.76694	-0.7603		-67.0138	-67.132
			-3.65174	-3.655		-57.4732	-56.4
			-1.98596	-1.9745		-3.28787	-2.736
			0.66984	0.6586		-9.02915	-9.195
			-3.46697	-3.4666		-3.28787	-2.736
			-2.07625	-2.0599		-52.6181	-53.261
			0.6635	0.6822		6.27528	6.606
			-4.19571	-4.2056		-9.02915	-9.195
			0.81622	0.83		6.27528	6.606
			-0.41335	-0.4006		-58.4421	-58.49
			-3.41204	-3.4156		-64.8182	-65.424
			2.0198	2.0175		4.66979	4.955
			1.31897	1.3237		-2.92293	-2.978
			-3.63562	-3.6369		4.66979	4.955
			1.69493	1.7045		-55.9166	-56.334
			1.43489	1.4175		2.01212	2.299
			-3.25337	-3.2575		-2.92293	-2.978
			-1.54496	-1.5384		2.01212	2.299
			-2.15077	-2.1587		-41.581	-42.177
			-4.38828	-4.3988		-61.6171	-61.928
			-0.48172	-0.4888		-9.99974	-10.216
			-0.03113	-0.0378		10.7561	10.589
			-4.09377	-4.11		-9.99974	-10.216
			0.71264	0.7081		-54.7409	-54.385
			1.65856	1.6659		-2.82371	-2.647
			-4.06605	-4.0709		10.7561	10.589
			0.64192	0.6484		-2.82371	-2.647
			1.05699	1.0534		-56.0116	-56.043
			-3.80143	-3.8134		-54.0947	-53.533
			-1.36072	-1.3444		0.48006	0.337
			-1.83473	-1.8218		-0.69104	-0.984
			-3.51122	-3.5229		0.48006	0.337
			-1.33512	-1.3784		-44.7617	-45.143
			0.5767	0.5386		-7.19822	-7.014
			-2.30173	-2.2711		-0.69104	-0.984
			-3.13622	-3.1559		-7.19822	-7.014
			-0.49842	-0.5063		-59.2631	-58.684
			-4.0562	-4.0374		-50.2692	-49.727
			-0.34515	-0.3191		4.42815	3.83
			0.57679	0.6074		-7.88253	-7.838
			-4.32047	-4.362		4.42815	3.83
			0.03873	0.0758		-64.9117	-64.703
			-0.14541	-0.1375		4.5743	4.351
			-2.6892	-2.697		-7.88253	-7.838
			1.7945	1.8147		4.5743	4.351
			-2.49206	-2.4718		-50.9598	-50.285
			-3.15049	-3.1595		-49.3221	-49.468
			-2.47068	-2.4956		-6.15705	-6.42
			1.97708	1.9832		3.41527	2.723
			-2.67712	-2.6967		-6.15705	-6.42
			2.45813	2.5046		-47.201	-47.857
			0.78657	0.7993		-0.5507	-0.602
			-3.17774	-3.1855		3.41527	2.723
			-1.8633	-1.8702		-0.5507	-0.602
			0.85245	0.8241		-67.2516	-67.042
			-3.31797	-3.31		-54.7352	-53.153
			-0.34994	-0.3463		-4.06048	-3.4
			-2.54275	-2.5835		-7.38359	-7.56
			-4.01865	-4.0103		-4.06048	-3.4
			-0.04686	-0.0683		-50.1423	-51.294
			0.58161	0.5941		7.46441	8.499
			-4.29935	-4.345		-7.38359	-7.56
			-1.05538	-1.0126		7.46441	8.499
			2.60175	2.5834		-64.1186	-65.783
			-4.06482	-4.0572		-50.8112	-50.636
			1.02107	1.0167		-9.0377	-8.5
			-0.92291	-1.0043		7.0001	6.834
			-4.62644	-4.6268		-9.0377	-8.5
			-0.4915	-0.4835		-50.1265	-48.694
			-0.68574	-0.6636		-0.77867	-0.323
			-3.11039	-3.0865		7.0001	6.834
			1.90815	1.9356		-0.77867	-0.323
			-2.55716	-2.5469		-57.0089	-57.515
			-3.13439	-3.1216		-57.8357	-57.877
			1.35848	1.3529		-2.2819	-2.028
			2.14103	2.1268		-9.68578	-9.913
			-4.352	-4.3219		-2.2819	-2.028
			-2.09278	-2.0544		-52.2321	-52.627
			-0.25629	-0.2409		7.29158	7.451
			-4.46941	-4.4799		-9.68578	-9.913
			-0.78592	-0.8202		7.29158	7.451
			-0.57361	-0.5582		-54.3194	-54.814
			-2.8473	-2.8564		-62.0079	-61.033
			1.88363	1.8865		1.68492	2.004
			-2.19068	-2.1963		-0.53514	-0.878
			-0.9442	-0.9563		1.68492	2.004
			-1.463	-1.4319		-53.2223	-52.669
			3.6688	3.7093		-1.78246	-1.659
			-3.15317	-3.1556		-0.53514	-0.878
			-1.83846	-1.8188		-1.78246	-1.659
			1.01117	0.9772		-37.1977	-37.553
			-4.42024	-4.4259		-49.983	-50.077
			1.28966	1.295		-3.16236	-2.721
			0.01084	-0.0551		-10.6916	-9.36
			-2.45739	-2.4675		-3.16236	-2.721
			2.48293	2.4196		-64.4497	-64.062
			0.67011	0.6696		8.9105	9.327
			-4.58551	-4.5853		-10.6916	-9.36
			-0.65435	-0.6176		8.9105	9.327
			-1.31907	-1.3068		-56.5098	-55.293
			-4.70873	-4.7212		-51.2738	-51.145
			-0.403	-0.3989		7.61045	7.56
			-0.43401	-0.3936		-1.77191	-1.484
			-4.09765	-4.0939		7.61045	7.56
			1.0125	1.0539		-58.0264	-56.455
			-0.95178	-0.9667		-5.37553	-5.588
			-3.03652	-2.9987		-1.77191	-1.484
			-1.60009	-1.6458		-5.37553	-5.588
			0.94147	0.9314		-45.6305	-45.617
			-3.59508	-3.5918		-55.9457	-55.858
			0.45335	0.4498		5.56271	5.61
			-1.95927	-1.9878		3.00154	2.654
			-3.9463	-3.9429		5.56271	5.61
			-0.50678	-0.5343		-49.2536	-49.004
			-0.65905	-0.6404		-12.6254	-11.833
			-3.98188	-3.9959		3.00154	2.654
			-0.99199	-0.969		-12.6254	-11.833
			1.30395	1.2401		-57.1123	-57.009
			-3.80521	-3.8048		-66.1547	-65.832
			-0.37681	-0.3616		1.82366	0.894
			0.39824	0.416		-7.15085	-7.306
			-1.16621	-1.1874		1.82366	0.894
			-1.19481	-1.1229		-58.4707	-58.079
			3.84994	3.8787		4.42238	4.462
			-4.43057	-4.418		-7.15085	-7.306
			-0.77863	-0.8224		4.42238	4.462
			-1.46198	-1.4524		-46.7363	-46.256
			-4.91156	-4.8834		-54.3786	-54.234
			0.30526	0.3286		-6.65142	-6.061
			0.91901	0.9263		-5.23263	-5.136
			-2.40198	-2.3965		-6.65142	-6.061
			-0.5704	-0.5772		-54.546	-53.776
			3.0454	3.0257		9.10606	9.092
			-1.27288	-1.2567		-5.23263	-5.136
			-1.05945	-1.0425		9.10606	9.092
			3.26863	3.2976		-67.8631	-67.982
			-3.20956	-3.2058		-51.1162	-51.398
			1.84006	1.8351		4.03068	3.959
			2.2837	2.2206		-9.27447	-9.023
			-3.63059	-3.6643		4.03068	3.959
			1.99292	1.9861		-62.7754	-63.322
			0.38579	0.437		1.66288	2.029
			-3.70851	-3.674		-9.27447	-9.023
			1.24655	1.2605		1.66288	2.029
			-2.06279	-2.0787		-50.8081	-50.2
			-4.24518	-4.2377		-55.1211	-55.32
			1.10875	1.0975		5.04675	5.394
			-0.88133	-0.864		-7.52876	-7.13
			-2.71662	-2.7357		5.04675	5.394
			2.88872	2.8875		-64.5806	-65.922
			0.26707	0.2745		-1.61371	-1.067
			-3.63143	-3.6758		-7.52876	-7.13
			1.68957	1.6642		-1.61371	-1.067
			0.39707	0.3941		-48.6522	-48.145
			-3.38785	-3.382		-60.7218	-60.633
			1.30335	1.298		3.48305	2.944
			1.58006	1.5646		2.5905	2.322
			-4.70825	-4.7187		3.48305	2.944
			-0.83926	-0.8337		-46.1318	-45.88
			1.00805	0.9832		-7.8808	-8.391
			-4.20282	-4.1849		2.5905	2.322
			-1.17375	-1.1817		-7.8808	-8.391
			2.44809	2.4636		-56.0608	-55.88
			-2.76441	-2.8049		-67.3847	-65.216
			3.14054	3.1371		2.59849	2.322
			0.15093	0.1345		1.29822	0.996
			-3.95972	-3.9538		2.59849	2.322
			0.33026	0.3112		-49.9346	-51.816
			0.13711	0.1048		-1.79861	-2.208
			-3.15051	-3.1436		1.29822	0.996
			-1.30834	-1.3394		-1.79861	-2.208
			1.69509	1.7011		-42.5644	-43.158
			-3.70417	-3.7791		-56.7726	-56.825
			1.03545	1.0497		-5.94662	-5.43
			1.78448	1.7177		-0.74222	-1.475
			-3.30964	-3.2993		-5.94662	-5.43
			-0.06498	-0.074		-45.6595	-45.418
			-1.85649	-1.8407		5.96114	6.003
			-3.4928	-3.4746		-0.74222	-1.475
			-0.22541	-0.2195		5.96114	6.003
			2.63631	2.5815		-64.1426	-64.26
			-3.55103	-3.5794		-56.0492	-56.225
			-1.59844	-1.534		6.80553	6.768
			2.01995	2.0041		-5.24507	-4.808
			-3.63217	-3.6153		6.80553	6.768
			-1.50065	-1.4899		-58.9461	-58.889
			-1.16778	-1.1672		-2.97199	-3.185
			-4.48277	-4.4821		-5.24507	-4.808
			-0.86739	-0.8393		-2.97199	-3.185
			-0.71213	-0.7138		-46.4174	-46.472
			-2.42213	-2.34		-54.1092	-54.075
			-0.50203	-0.5194		5.81326	5.924
			2.82421	2.7738		-5.52837	-5.76
			-1.63542	-1.6137		5.81326	5.924
			-1.13066	-1.122		-55.8422	-55.494
			3.41037	3.4535		-7.76948	-6.595
			-3.00337	-2.9923		-5.52837	-5.76
			2.038	2.0983		-7.76948	-6.595
			0.4251	0.3885		-43.2107	-45.732
			-3.0175	-2.982		-56.607	-56.442
			3.19033	3.2009		7.11716	6.875
			0.21695	0.229		3.00136	2.94
			-3.41448	-3.4383		7.11716	6.875
			0.84533	0.8677		-51.9924	-51.607
			-1.36317	-1.3265		-10.3279	-10.317
			-4.53819	-4.5098		3.00136	2.94
			0.04771	0.045		-10.3279	-10.317
			1.03379	1.0575		-54.7365	-54.466
			-3.91963	-3.9146		-51.8939	-51.012
			-1.11266	-1.1176		-4.50539	-4.226
			1.45855	1.4516		4.20409	4.281
			-1.91409	-1.8845		-4.50539	-4.226
			-0.77751	-0.756		-42.2758	-42.56
			3.50661	3.5615		-7.63767	-6.77
			-2.82404	-2.81		4.20409	4.281
			-2.84053	-2.8988		-7.63767	-6.77
			-0.41094	-0.3839		-61.2546	-60.633
			-4.26893	-4.2866		-53.5943	-53.654
			-1.43749	-1.4491		-3.43505	-4.011
			-1.083	-1.123		-3.9265	-4.167
			-2.9967	-2.9851		-3.43505	-4.011
			3.11375	3.1086		-45.9541	-46.506
			0.21443	0.2211		5.92343	6.417
			-3.45168	-3.4652		-3.9265	-4.167
			0.21701	0.1868		5.92343	6.417
			-1.61621	-1.5411		-60.4778	-61.264
			-4.25141	-4.2796		-52.718	-52.407
			0.93171	0.9535		-5.15492	-4.471
			-0.73289	-0.6394		-7.23604	-7.092
			-3.99772	-4.0554		-5.15492	-4.471
			-1.45671	-1.4331		-56.0531	-56.154
			1.28888	1.2647		7.07513	6.513
			-4.3641	-4.4047		-7.23604	-7.092
			-1.88854	-1.8821		7.07513	6.513
			-0.75069	-0.779		-64.595	-63.677
			-3.50945	-3.4735		-53.7083	-53.113
			1.93534	1.9715		3.77165	3.839
			-0.97537	-0.951		-9.7968	-9.112
			-3.35058	-3.2883		3.77165	3.839
			-1.79956	-1.8294		-66.2283	-65.873
			0.4403	0.4427		7.09273	5.89
			-4.05874	-4.063		-9.7968	-9.112
			-1.5945	-1.6165		7.09273	5.89
			1.28085	1.2358		-53.533	-52.393
			-2.87047	-2.9028		-51.9865	-51.515
			-1.48056	-1.447		4.15186	4.281
			2.01104	1.9789		-9.62056	-9.385
			-4.09894	-4.1463		4.15186	4.281
			-1.86871	-1.8288		-68.5966	-68.06
			-1.09298	-1.0941		5.0018	4.082
			-3.07755	-3.0588		-9.62056	-9.385
			3.25139	3.2819		5.0018	4.082
			0.0148	0.0348		-52.8992	-52.323
			-3.85239	-3.7984		-47.0583	-46.375
			2.13476	2.1678		-6.01201	-5.512
			-0.91624	-0.8902		1.76037	1.361
			-3.81749	-3.8335		-6.01201	-5.512
			0.21004	0.1907		-46.1878	-46.703
			-0.97288	-0.9056		0.69228	0.088
			-3.95492	-3.9504		1.76037	1.361
			-1.83722	-1.8745		0.69228	0.088
			0.99758	0.9762		-66.6792	-67.039
			-3.17689	-3.169		-65.4983	-64.646
			1.0418	1.0493		1.76406	2.305
			2.20557	2.211		-7.49893	-7.066
			-4.13632	-4.145		1.76406	2.305
			2.61891	2.5962		-53.6064	-54.525
			-0.01241	-0.0023		4.60254	3.888
			-3.71678	-3.7047		-7.49893	-7.066
			-0.69025	-0.7116		4.60254	3.888
			2.27835	2.282		-45.7767	-46.058
			-3.94044	-3.9371		-50.62	-51.193
			0.27884	0.2567		-5.9542	-5.745
			-0.09942	-0.1055		8.90733	9.226
			-4.22941	-4.2117		-5.9542	-5.745
			1.03759	1.0162		-51.8558	-51.256
			-0.98275	-0.9946		-1.75076	-1.363
			-1.88785	-1.9341		8.90733	9.226
			-0.66983	-0.5682		-1.75076	-1.363
			3.45421	3.5138		-54.4455	-54.947
			-3.0969	-3.119		-49.1755	-49.583
			-1.83028	-1.7945		2.89422	3.377
			2.11292	2.0929		-8.23094	-7.761
			-3.16108	-3.1575		2.89422	3.377
			2.98874	2.9953		-61.5368	-61.708
			0.70902	0.6963		5.3736	5.1
			-2.54136	-2.5758		-8.23094	-7.761
			-3.06301	-3.0303		5.3736	5.1
			-0.6785	-0.6593		-50.8112	-49.824
			-4.32043	-4.3026		-50.5086	-50.122
			-0.59738	-0.6205		3.83706	3.703
			1.78813	1.7587		-8.10027	-7.663
			-3.75845	-3.7416		3.83706	3.703
			-0.47111	-0.4613		-61.4175	-62.25
			0.29987	0.2707		2.48935	3.277
			-2.80681	-2.7936		-8.10027	-7.663
			-1.00601	-1.0111		2.48935	3.277
			3.01925	3.0211		-49.2348	-49.044
			-3.64949	-3.6627		-55.4182	-55.501
			0.93938	0.8843		6.92855	7.625
			-0.73148	-0.688		0.90511	1.398
			-3.5375	-3.5212		6.92855	7.625
			-1.90647	-1.9172		-51.5477	-52.594
			0.71567	0.6757		-9.37033	-8.916
			-3.65324	-3.6454		0.90511	1.398
			2.32873	2.3258		-9.37033	-8.916
			0.1108	0.0903		-57.1909	-56.362
			-3.65933	-3.6687		-59.7126	-59.032
			1.47732	1.4643		4.11901	3.65
			-1.39495	-1.4074		2.94098	2.937
			-4.06169	-4.0507		4.11901	3.65
			0.79147	0.8034		-49.264	-49.278
			-0.95536	-0.9419		-10.671	-10.6
			-4.62181	-4.6726		2.94098	2.937
			0.37928	0.3836		-10.671	-10.6
			-1.19203	-1.1976		-55.7985	-55.54
			-1.69761	-1.815		-49.2251	-48.925
			-0.85133	-0.762		-6.62807	-6.399
			3.66703	3.7105		1.5552	1.868
			-2.85638	-2.8717		-6.62807	-6.399
			2.66125	2.6808		-49.2096	-49.454
			0.66182	0.7173		-1.66042	-1.603
			-4.0373	-4.0468		1.5552	1.868
			0.45598	0.4586		-1.66042	-1.603
			-1.8768	-1.846		-65.3915	-66.115
			-3.99335	-4.0918		-67.535	-67.441
			-0.46562	-0.4759		0.36125	0.148
			0.46323	0.5447		-9.68113	-8.958
			-4.08568	-4.0821		0.36125	0.148
			-0.16427	-0.1603		-59.63	-59.242
			-0.20911	-0.1904		7.73898	7.699
			-2.81561	-2.8493		-9.68113	-8.958
			1.79294	1.7968		7.73898	7.699
			-2.78464	-2.7953		-52.1223	-51.711
			-2.96456	-2.9849		-52.7024	-53.752
			1.91568	1.9027		2.53878	3.133
			-2.20845	-2.2523		-0.56848	-0.208
			-3.41394	-3.4182		2.53878	3.133
			-2.20236	-2.2045		-44.9444	-46.411
			1.88999	1.8878		-9.90342	-10.475
			-4.50679	-4.5229		-0.56848	-0.208
			1.38725	1.3433		-9.90342	-10.475
			0.11868	0.0909		-57.3058	-57.495
			-4.18216	-4.1821		-54.691	-55.095
			-0.73708	-0.7529		-4.57677	-4.911
			1.46356	1.4308		-1.10259	-1.39
			-3.75853	-3.7819		-4.57677	-4.911
			0.43123	0.4355		-45.6048	-45.594
			-1.84116	-1.8276		7.36323	7.694
			-4.29951	-4.3179		-1.10259	-1.39
			1.51952	1.5616		7.36323	7.694
			-1.15071	-1.1348		-64.9542	-64.656
			-4.22009	-4.2778		-52.8115	-54.079
			-0.40217	-0.3752		-5.61565	-5.491
			-2.77773	-2.7213		4.31395	4.271
			-3.44699	-3.4472		-5.61565	-5.491
			-0.30169	-0.2769		-46.1061	-45.854
			-2.43729	-2.4		-6.81023	-6.722
			-4.12123	-4.1029		4.31395	4.271
			1.98616	1.9404		-6.81023	-6.722
			1.50862	1.556		-65.5051	-64.921
			-4.70575	-4.6682		-53.6238	-53.119
			0.07282	0.0977		-2.37723	-2.106
			2.58161	2.5202		-1.3987	-1.57
			-4.21525	-4.262		-2.37723	-2.106
			-1.4598	-1.4515		-43.1435	-42.842
			-1.06079	-1.0402		1.70464	1.488
			-3.92796	-3.9414		-1.3987	-1.57
			-2.21395	-2.2277		1.70464	1.488
			-0.97278	-0.9925		-69.4097	-68.599
			-3.63331	-3.5995		-50.5011	-50.281
			1.10199	1.1169		-3.51243	-3.779
			-1.8843	-1.8709		-0.21844	-0.914
			-4.10012	-4.1247		-3.51243	-3.779
			1.2031	1.2239		-43.8923	-44.11
			-0.41575	-0.4696		3.92511	3.678
			-4.54678	-4.5384		-0.21844	-0.914
			-0.92201	-0.9024		3.92511	3.678
			-0.10107	-0.0892		-65.367	-64.21
			-4.87834	-4.8642		-50.4132	-50.656
			-0.3674	-0.361		-1.75306	-1.832
			0.2393	0.2286		-8.09049	-7.894
			-4.95575	-4.957		-1.75306	-1.832
			0.29238	0.3088		-61.998	-62.002
			-0.26317	-0.2991		9.97416	9.979
			-4.62414	-4.6247		-8.09049	-7.894
			0.73884	0.6943		9.97416	9.979
			-0.28356	-0.2967		-58.3785	-57.843
			-4.38365	-4.381		-52.1703	-52.058
			0.76508	0.7948		-0.49518	-0.396
			-0.05916	-0.0702		-6.90885	-7.046
			-4.64813	-4.6084		-0.49518	-0.396
			0.76798	0.8163		-59.6545	-59.871
			0.32766	0.3053		6.2385	6.547
			-4.52588	-4.5505		-6.90885	-7.046
			1.56276	1.569		6.2385	6.547
			0.02944	0.0162		-56.8688	-56.381
			-4.28845	-4.2833		-51.2982	-52.19
			1.23886	1.2454		6.43717	6.692
			-0.6105	-0.5885		-7.60727	-7.875
			-4.00598	-4.0163		6.43717	6.692
			0.7357	0.746		-61.328	-61.887
			1.32475	1.3816		0.11429	-0.212
			-4.21408	-4.1793		-7.60727	-7.875
			-0.28714	-0.3489		0.11429	-0.212
			0.17132	0.1303		-47.6408	-47.951
			-4.58596	-4.5818		-50.7848	-51.431
			0.54191	0.5963		7.53226	6.906
			-1.57136	-1.5869		-6.41251	-6.164
			-4.37126	-4.3542		7.53226	6.906
			1.06422	1.0204		-59.6484	-59.179
			-0.5473	-0.592		-3.19009	-3.944
			-4.36804	-4.3318		-6.41251	-6.164
			0.38277	0.4501		-3.19009	-3.944
			0.95305	0.9709		-46.7099	-47.352
			-4.55523	-4.5254		-56.2929	-56.151
			0.59289	0.6661		7.48024	7.613
			-0.49834	-0.4712		-2.74175	-2.588
			-4.49576	-4.4741		7.48024	7.613
			0.89043	0.9144		-63.5803	-63.699
			0.35279	0.2923		-7.5929	-7.553
			-4.04767	-4.0455		-2.74175	-2.588
			-1.13214	-1.1519		-7.5929	-7.553
			0.75244	0.6939		-48.1971	-49.054
			-3.65097	-3.6723		-55.9199	-55.613
			0.90006	0.9075		6.32662	5.668
			0.52418	0.5066		1.31268	1.026
			-3.26154	-3.1675		6.32662	5.668
			0.20336	0.2356		-50.3271	-50.49
			-2.91809	-2.9252		-9.70298	-9.324
			-4.51558	-4.5126		1.31268	1.026
			1.29946	1.2806		-9.70298	-9.324
			-0.27437	-0.3021		-53.4776	-53.346
			-5.14715	-5.1403		-55.8486	-56.408
			0.73408	0.7367		2.08107	2.517
			0.54434	0.546		6.29456	7.016
			-4.33404	-4.3539		2.08107	2.517
			-1.50849	-1.5025		-47.3481	-46.438
			0.68324	0.6777		-7.26774	-8.159
			-4.48502	-4.5064		6.29456	7.016
			-1.34842	-1.3392		-7.26774	-8.159
			-0.06722	-0.0703		-59.7871	-58.754
			-4.16219	-4.1641		-53.2341	-53.772
			0.54152	0.5463		0.12918	-0.111
			-0.66734	-0.6752		0.33005	-0.403
			-4.74255	-4.7049		0.12918	-0.111
			0.83974	0.7578		-40.4999	-41.236
			0.20647	0.2163		-2.80315	-2.877
			-4.18411	-4.1732		0.33005	-0.403
			-1.02413	-1.029		-2.80315	-2.877
			1.58477	1.5877		-66.9227	-67.716
			-4.35127	-4.3503		-53.0774	-52.568
			-0.19536	-0.1815		2.82279	2.427
			1.65797	1.6632		-8.73337	-8.658
			-4.12882	-4.1479		2.82279	2.427
			0.1559	0.1496		-64.5251	-63.762
			-0.46148	-0.4862		5.16894	4.641
			-4.93809	-4.9185		-8.73337	-8.658
			-0.20091	-0.1954		5.16894	4.641
			0.12246	0.1419		-52.4396	-52.021
			-4.44691	-4.4478		-54.1073	-53.237
			-0.50916	-0.4576		-1.00408	-1.245
			-0.29821	-0.302		-8.55627	-8.49
			-4.44626	-4.4321		-1.00408	-1.245
			1.05805	1.0432		-51.4133	-51.146
			-0.28269	-0.2427		7.32288	7.265
			-4.66045	-4.686		-8.55627	-8.49
			-0.17486	-0.1817		7.32288	7.265
			1.01717	1.0289		-51.1557	-52.097
			-4.143	-4.1306		-64.1474	-64.011
			-1.04616	-1.0643		-6.10486	-5.913
			1.66839	1.7111		10.8327	10.63
			-4.42011	-4.4516		-6.10486	-5.913
			0.42109	0.4187		-50.3624	-50.881
			-0.19544	-0.1547		-4.45519	-4.544
			-4.19245	-4.2059		10.8327	10.63
			-0.51703	-0.528		-4.45519	-4.544
			-1.50896	-1.512		-55.1608	-55.363
			-3.36973	-3.388		-56.1966	-57.074
			-0.43892	-0.4111		0.63683	0.596
			-2.51986	-2.5099		0.97939	1.16
			-3.97838	-3.9478		0.63683	0.596
			0.08712	0.0952		-42.5218	-43.106
			-2.37937	-2.4289		-5.56794	-5.608
			-4.03446	-4.0197		0.97939	1.16
			0.89203	0.8648		-5.56794	-5.608
			-0.55757	-0.5197		-70.3339	-70.786
			-3.87594	-3.8993		-49.3731	-49.942
			1.20735	1.2386		-3.76346	-3.912
			-1.419	-1.3538		-3.83849	-4.107
			-4.92887	-4.9409		-3.76346	-3.912
			0.65052	0.7306		-43.235	-43.765
			1.09403	1.0532		5.60488	5.95
			-4.51228	-4.501		-3.83849	-4.107
			0.45296	0.493		5.60488	5.95
			0.02991	0.0161		-59.6577	-59.214
[truncated: 9,603 more rows]

## Sheet: fig. 4
ir						raman
Frequency	MD	TRPMD	Frequency	Expt		Frequency	MD	TRPMD	Frequency	Expt
0	-1.45e-05	3.87306e-05	550	8.875e-05		0	2.59372e-05	6.52173e-05	3499.59	-2.67254e-05
3.03232	5.31269e-05	5.03821e-05	554	0.00012125		3.03232	2.33556e-05	6.88821e-05	3459.54	2.68223e-05
6.06465	0.000102076	0.000175175	558	5.5e-05		6.06465	2.8957e-05	8.3933e-05	3412.81	4.97658e-05
9.09697	0.000227494	0.000469051	562	5.75e-05		9.09697	4.32638e-05	0.000117507	3372.76	9.56528e-05
12.1293	0.00072923	0.000769558	566	6.6875e-05		12.1293	5.18891e-05	0.00017077	3339.38	0.000126238
15.1616	0.00112	0.000886068	570	7.3125e-05		15.1616	6.55392e-05	0.000226791	3292.65	0.000110955
18.194	0.000886597	0.000820768	574	6.4375e-05		18.194	8.98618e-05	0.000271774	3259.27	6.50679e-05
21.2263	0.000612113	0.000766569	578	5.125e-05		21.2263	0.000116385	0.000330591	3205.87	4.21051e-05
24.2586	0.000661834	0.000850257	582	4.1875e-05		24.2586	0.000157258	0.000411759	3145.79	5.74072e-05
27.2909	0.000614583	0.000919736	586	5.75e-05		27.2909	0.000229986	0.000461896	3092.39	0.000103294
30.3233	0.000483196	0.000786506	590	9.3125e-05		30.3233	0.000300291	0.000447527	3052.33	0.000133898
33.3556	0.000460596	0.000531779	594	7.8125e-05		33.3556	0.000291019	0.000398743	3025.63	0.000187427
36.3879	0.000363548	0.000333818	598	6.4375e-05		36.3879	0.000207811	0.000355193	3018.96	0.000263898
39.4202	0.000231618	0.000218287	602	8.1875e-05		39.4202	0.000152021	0.000334487	2992.26	0.00034039
42.4526	0.000164061	0.000144418	606	0.00012		42.4526	0.000148676	0.000322445	2985.58	0.000416861
45.4849	8.61187e-05	0.000108496	610	0.0001825		45.4849	0.000140562	0.000294244	2978.9	0.000722787
48.5172	6.32334e-05	9.37819e-05	614	0.00021375		48.5172	0.000124189	0.000266647	2978.9	0.000569824
51.5495	6.77042e-05	7.75038e-05	618	0.000211875		51.5495	0.000120841	0.000265983	2978.9	0.000493353
54.5818	2.62313e-05	6.57638e-05	622	0.000236875		54.5818	0.000115975	0.000264656	2972.23	0.000799279
57.6142	3.02708e-05	5.90352e-05	626	0.000230625		57.6142	9.85838e-05	0.000235831	2972.23	0.000646316
60.6465	4.05088e-05	5.17009e-05	630	0.000195625		60.6465	8.05748e-05	0.000209033	2965.55	0.00179
63.6788	1.85845e-05	4.87047e-05	634	0.0002025		63.6788	7.62967e-05	0.000197571	2965.55	0.00172
66.7111	3.32748e-05	4.67991e-05	638	0.000188125		66.7111	7.49205e-05	0.000172336	2965.55	0.00118
69.7435	3.25108e-05	4.45353e-05	642	0.000169375		69.7435	6.01381e-05	0.000141372	2965.55	0.00111
72.7758	1.92192e-05	4.47468e-05	646	0.00015625		72.7758	5.14036e-05	0.000130338	2965.55	0.000952242
75.8081	3.51593e-05	4.20381e-05	650	0.00011875		75.8081	5.64347e-05	0.000120512	2965.55	0.00087575
78.8404	2.61017e-05	4.0455e-05	654	0.000105		78.8404	5.03165e-05	0.000103381	2965.55	0.0014
81.8728	2.18787e-05	4.21424e-05	658	0.00011		81.8728	3.75526e-05	9.68311e-05	2965.55	0.00147
84.9051	3.46527e-05	3.99023e-05	662	8.6875e-05		84.9051	3.50342e-05	9.35614e-05	2958.88	0.00187
87.9374	2.2231e-05	3.95548e-05	666	5.5625e-05		87.9374	3.35877e-05	8.63506e-05	2958.88	0.00164
90.9697	2.63504e-05	4.10906e-05	670	5.625e-05		90.9697	2.93009e-05	8.33951e-05	2958.88	0.00126
94.0021	3.30616e-05	3.89219e-05	674	7.625e-05		94.0021	2.83146e-05	8.11074e-05	2958.88	0.00103
97.0344	2.13462e-05	4.02414e-05	678	5e-05		97.0344	2.97993e-05	7.85278e-05	2958.88	0.00155
100.067	3.08195e-05	4.20907e-05	682	1.5625e-05		100.067	3.02064e-05	7.75943e-05	2958.88	0.00163
103.099	3.07715e-05	4.09228e-05	686	2.3125e-05		103.099	2.76999e-05	7.4596e-05	2952.2	0.00156
106.131	2.33034e-05	4.22988e-05	690	1.625e-05		106.131	2.63353e-05	7.39008e-05	2952.2	0.00149
109.164	3.46986e-05	4.19122e-05	694	1.1875e-05		109.164	2.75591e-05	7.47015e-05	2952.2	0.00141
112.196	2.95248e-05	4.24285e-05	698	1.75e-05		112.196	2.70033e-05	7.24299e-05	2952.2	0.00117
115.228	2.8397e-05	4.62667e-05	702	7.5e-06		115.228	2.67103e-05	7.2783e-05	2952.2	0.00132
118.261	3.89218e-05	4.54346e-05	706	3.75e-06		118.261	2.75563e-05	7.38032e-05	2945.53	0.00133
121.293	3.28259e-05	4.75567e-05	710	1.6875e-05		121.293	2.69997e-05	7.20938e-05	2945.53	0.00101
124.325	3.94603e-05	5.46948e-05	714	3.375e-05		124.325	2.73337e-05	7.25746e-05	2945.53	0.00109
127.358	4.79602e-05	5.86554e-05	718	1.625e-05		127.358	2.77699e-05	7.30686e-05	2945.53	0.00124
130.39	4.57844e-05	6.50992e-05	722	1.625e-05		130.39	2.72886e-05	7.2827e-05	2938.85	0.000860448
133.422	5.94606e-05	7.10412e-05	726	2.125e-05		133.422	2.79611e-05	7.41814e-05	2938.85	0.000936939
136.455	6.31891e-05	7.54569e-05	730	1.75e-05		136.455	2.7933e-05	7.39917e-05	2925.5	0.000569824
139.487	6.18933e-05	8.86634e-05	734	4.625e-05		139.487	2.76932e-05	7.41671e-05	2925.5	0.000646316
142.519	7.37588e-05	0.000100998	738	6.5e-05		142.519	2.85769e-05	7.52764e-05	2925.5	0.000722787
145.552	7.43229e-05	0.000107152	742	5.8125e-05		145.552	2.85365e-05	7.45228e-05	2912.15	0.000493353
148.584	8.36886e-05	0.000118141	746	6.1875e-05		148.584	2.88198e-05	7.55266e-05	2898.8	0.000416861
151.616	9.56579e-05	0.00013376	750	7.9375e-05		151.616	2.92826e-05	7.70111e-05	2892.12	0.00034039
154.649	9.29186e-05	0.000148947	754	9.375e-05		154.649	2.86486e-05	7.62934e-05	2878.77	0.000263898
157.681	0.000121602	0.000165138	758	0.00011		157.681	2.88936e-05	7.67097e-05	2865.42	0.000195068
160.713	0.000160348	0.000196948	762	0.000131875		160.713	2.89223e-05	7.68784e-05	2832.05	0.000149181
163.746	0.000171953	0.00023502	766	0.000155		163.746	2.85511e-05	7.6571e-05	2818.69	0.00021037
166.778	0.000175487	0.000232633	770	0.00018375		166.778	2.92236e-05	7.74586e-05	2805.34	0.000133898
169.81	0.000151963	0.000203891	774	0.000218125		169.81	2.90679e-05	7.69693e-05	2791.99	6.50679e-05
172.843	0.00011721	0.000195978	778	0.000250625		172.843	2.91656e-05	7.704e-05	2758.62	5.74072e-05
175.875	0.000110264	0.000187999	782	0.00028875		175.875	3.00565e-05	7.83283e-05	2711.89	4.21051e-05
178.907	0.000107455	0.00017297	786	0.000321875		178.907	2.96682e-05	7.76281e-05	2645.13	2.68223e-05
181.939	0.000108897	0.000172163	790	0.0003425		181.939	2.97475e-05	7.71112e-05	2578.38	3.44637e-05
184.972	0.00011297	0.000161905	794	0.000358125		184.972	2.98938e-05	7.71886e-05	2511.63	3.44637e-05
188.004	0.000101412	0.000138399	798	0.000375		188.004	2.90428e-05	7.68659e-05	1731.34	6.50679e-05
191.036	9.75866e-05	0.00011891	802	0.00039375		191.036	2.92656e-05	7.74029e-05	1704.37	8.03507e-05
194.069	9.04137e-05	9.49872e-05	806	0.0004075		194.069	2.92242e-05	7.6951e-05	1690.88	0.00014154
197.101	6.86517e-05	7.56494e-05	810	0.000424375		197.101	2.88971e-05	7.63392e-05	1677.39	0.000218012
200.133	5.93094e-05	6.60378e-05	814	0.0004425		200.133	2.96262e-05	7.7005e-05	1670.65	0.000294503
203.166	4.7538e-05	5.60739e-05	818	0.000445625		203.166	2.93066e-05	7.66883e-05	1660.54	0.000370974
206.198	3.46569e-05	5.32837e-05	822	0.00042		206.198	2.9018e-05	7.64465e-05	1653.79	0.000332748
209.23	3.67545e-05	5.10149e-05	826	0.000404375		209.23	2.95456e-05	7.6214e-05	1647.05	0.000271559
212.263	3.185e-05	4.50267e-05	830	0.00039625		212.263	2.91948e-05	7.53598e-05	1640.31	0.000195068
215.295	2.97437e-05	4.71854e-05	834	0.000355		215.295	2.93623e-05	7.61964e-05	1623.45	0.000126238
218.327	3.48199e-05	4.77069e-05	838	0.00031		218.327	2.94603e-05	7.64095e-05	1599.85	0.000103294
221.36	2.98628e-05	4.59173e-05	842	0.000281875		221.36	2.88567e-05	7.55718e-05	1566.14	0.000110955
224.392	3.25578e-05	4.95209e-05	846	0.0002575		224.392	2.92389e-05	7.64372e-05	1532.42	0.000110955
227.424	3.65892e-05	4.96689e-05	850	0.000210625		227.424	2.9139e-05	7.67745e-05	1502.08	0.000133898
230.457	3.28179e-05	5.11515e-05	854	0.000175625		230.457	2.89296e-05	7.691e-05	1475.11	0.000164483
233.489	3.88083e-05	5.63404e-05	858	0.000149375		233.489	2.95672e-05	7.77874e-05	1454.88	0.000202729
236.521	4.17995e-05	6.06464e-05	862	0.00013125		236.521	2.93547e-05	7.74473e-05	1424.54	0.000202729
239.554	4.41389e-05	6.9315e-05	866	0.00012375		239.554	2.97546e-05	7.80209e-05	1421.17	0.000248616
242.586	5.68724e-05	7.61582e-05	870	0.000111875		242.586	3.03377e-05	7.94657e-05	1407.68	0.000179785
245.618	6.31913e-05	8.58738e-05	874	9.375e-05		245.618	2.96452e-05	7.98548e-05	1390.82	0.000164483
248.651	7.39309e-05	0.000106158	878	8.625e-05		248.651	3.01044e-05	8.05725e-05	1377.34	0.000225672
251.683	9.84857e-05	0.00012432	882	8.125e-05		251.683	3.03049e-05	8.09015e-05	1367.22	0.000149181
254.715	0.000129703	0.00015181	886	8.875e-05		254.715	2.956e-05	8.10223e-05	1346.99	0.000118596
257.748	0.000163482	0.000193872	890	0.000103125		257.748	3.03723e-05	8.17075e-05	1326.77	0.000149181
260.78	0.000170085	0.000224736	894	0.000100625		260.78	3.07552e-05	8.26126e-05	1320.02	0.000225672
263.812	0.000152341	0.000235876	898	8.5625e-05		263.812	3.09363e-05	8.55203e-05	1313.28	0.000302144
266.845	0.000136245	0.000223836	902	9.0625e-05		266.845	3.25987e-05	8.84835e-05	1306.54	0.000378635
269.877	0.000112729	0.000207889	906	0.00010875		269.877	3.40174e-05	9.18124e-05	1299.79	0.00034039
272.909	0.000104661	0.000216575	910	0.000111875		272.909	3.55331e-05	9.69649e-05	1289.68	0.000271559
275.942	0.000123603	0.000220038	914	0.00011125		275.942	3.53685e-05	9.45216e-05	1286.31	0.000195068
278.974	0.000131081	0.000212734	918	0.00012125		278.974	3.23794e-05	8.55574e-05	1276.19	0.000126238
282.006	0.000136588	0.000219625	922	0.00012125		282.006	3.06547e-05	8.18874e-05	1252.59	8.80114e-05
285.039	0.000152374	0.00020698	926	0.000110625		285.039	2.97866e-05	8.06362e-05	1218.88	8.80114e-05
288.071	0.000152809	0.000172243	930	0.000114375		288.071	2.91394e-05	7.93999e-05	1195.28	0.000110955
291.103	0.000135102	0.000146795	934	0.000143125		291.103	3.01454e-05	8.00912e-05	1181.79	0.000156842
294.135	0.000104746	0.000116597	938	0.000173125		294.135	3.00313e-05	7.86132e-05	1178.42	0.000233314
297.168	7.78355e-05	9.15411e-05	942	0.0001675		297.168	2.97302e-05	7.78185e-05	1168.31	0.000309805
300.2	6.62597e-05	8.49628e-05	946	0.00017		300.2	3.04736e-05	7.88122e-05	1161.57	0.000271559
303.232	5.50112e-05	7.67926e-05	950	0.000200625		303.232	2.97481e-05	7.76055e-05	1154.82	0.000195068
306.265	5.19742e-05	7.43635e-05	954	0.000215		306.265	2.96074e-05	7.73812e-05	1144.71	0.000126238
309.297	5.55912e-05	7.61864e-05	958	0.000240625		309.297	2.9809e-05	7.75094e-05	1137.97	0.000149181
312.329	4.93218e-05	7.30996e-05	962	0.00024625		312.329	2.8834e-05	7.71396e-05	1121.11	9.56528e-05
315.362	4.96663e-05	7.82466e-05	966	0.00024375		315.362	2.94259e-05	7.84925e-05	1087.39	8.03507e-05
318.394	5.13806e-05	8.00269e-05	970	0.000254375		318.394	2.95882e-05	7.77874e-05	1053.68	7.27093e-05
321.426	4.63105e-05	7.88018e-05	974	0.000241875		321.426	2.89088e-05	7.74678e-05	1019.97	6.50679e-05
324.459	4.97438e-05	8.56455e-05	978	0.00023375		324.459	2.98199e-05	7.92744e-05	996.365	0.000103294
327.491	4.79624e-05	8.24392e-05	982	0.0002325		327.491	2.95097e-05	7.84111e-05	969.394	8.03507e-05
330.523	4.5803e-05	8.01394e-05	986	0.000213125		330.523	2.91737e-05	7.85942e-05	935.68	8.03507e-05
333.556	5.34457e-05	8.54761e-05	990	0.000186875		333.556	2.98485e-05	7.89119e-05	912.08	0.000103294
336.588	4.93329e-05	8.11786e-05	994	0.0001575		336.588	2.87561e-05	7.66734e-05	901.965	0.000240955
339.62	4.84414e-05	8.49865e-05	998	0.000135625		339.62	2.87307e-05	7.73951e-05	901.965	0.000164483
342.653	5.55555e-05	9.20911e-05	1002	0.00012		342.653	2.90645e-05	7.72364e-05	898.594	0.000393918
345.685	5.1275e-05	8.84572e-05	1006	0.000106875		345.685	2.79088e-05	7.56499e-05	895.222	0.000546881
348.717	5.28566e-05	9.45354e-05	1010	0.000116875		348.717	2.8631e-05	7.69558e-05	895.222	0.000470409
351.75	5.56956e-05	9.77335e-05	1014	0.0001325		351.75	2.86543e-05	7.57102e-05	895.222	0.000317446
354.782	5.39607e-05	9.85309e-05	1018	0.0001425		354.782	2.79512e-05	7.51193e-05	891.851	0.00101
357.814	6.27123e-05	0.000118622	1022	0.000161875		357.814	2.91866e-05	7.63846e-05	891.851	0.000852807
360.847	6.62972e-05	0.000133288	1026	0.000175		360.847	2.84324e-05	7.43631e-05	891.851	0.000776335
363.879	7.38139e-05	0.000146125	1030	0.000166875		363.879	2.79975e-05	7.56599e-05	891.851	0.000699844
366.911	9.02158e-05	0.000170897	1034	0.000176875		366.911	2.91439e-05	7.66944e-05	891.851	0.000623372
369.944	9.59937e-05	0.000187412	1038	0.000183125		369.944	2.81258e-05	7.45556e-05	891.851	0.000883392
372.976	0.00011717	0.000216944	1042	0.000188125		372.976	2.88026e-05	7.7081e-05	888.48	0.000959883
376.008	0.000141281	0.000262821	1046	0.000206875		376.008	2.95203e-05	7.67084e-05	885.108	0.000929298
379.041	0.000149049	0.000297214	1050	0.000200625		379.041	2.85496e-05	7.62413e-05	885.108	0.000653957
382.073	0.000176258	0.000338836	1054	0.000179375		382.073	3.08372e-05	8.11083e-05	885.108	0.00080692
385.105	0.000199966	0.000391908	1058	0.00017		385.105	3.10878e-05	8.02715e-05	881.737	0.000730448
388.138	0.000225132	0.000453348	1062	0.000165		388.138	3.11785e-05	8.32271e-05	878.365	0.000500994
391.17	0.00027723	0.000523198	1066	0.000175		391.17	3.84598e-05	8.99079e-05	878.365	0.000577485
394.202	0.000301782	0.000562196	1070	0.000203125		394.202	4.44935e-05	9.07874e-05	874.994	0.000271559
397.235	0.000347929	0.000595088	1074	0.000225625		397.235	4.55257e-05	0.000100481	874.994	0.000348031
400.267	0.000429288	0.000669606	1078	0.000213125		400.267	4.18278e-05	0.000106334	874.994	0.000424522
403.299	0.000439885	0.000750846	1082	0.00019125		403.299	3.66681e-05	0.000104963	868.251	0.000195068
406.331	0.000509977	0.00083436	1086	0.0001925		406.331	3.9629e-05	0.000114509	858.137	0.000126238
409.364	0.00070854	0.000939781	1090	0.0001875		409.364	3.88022e-05	0.000110936	841.28	8.03507e-05
412.396	0.000793089	0.00104	1094	0.0001925		412.396	3.61678e-05	0.000112164	810.937	0.000103294
415.428	0.000738035	0.00111	1098	0.00021625		415.428	4.6432e-05	0.00012981	794.08	7.27093e-05
418.461	0.000687128	0.00109	1102	0.00022125		418.461	4.20994e-05	0.000116452	760.365	7.27093e-05
421.493	0.000664386	0.00104	1106	0.0002075		421.493	3.95642e-05	0.000152127	726.651	6.50679e-05
424.525	0.000720214	0.00106	1110	0.000186875		424.525	8.01981e-05	0.000255343	692.937	7.27093e-05
427.558	0.000781365	0.00107	1114	0.00017375		427.558	9.45499e-05	0.000236555	662.594	8.80114e-05
430.59	0.00072971	0.00106	1118	0.00016		430.59	5.10165e-05	0.000130375	649.108	0.000133898
433.622	0.000700544	0.00111	1122	0.000135		433.622	3.51637e-05	0.000116788	645.737	0.00021037
436.655	0.000767546	0.00114	1126	0.00014625		436.655	4.73004e-05	0.000127717	642.365	0.000286861
439.687	0.000828086	0.00104	1130	0.0001475		439.687	3.94875e-05	0.000107317	638.994	0.000439805
442.719	0.000832222	0.000888913	1134	0.000106875		442.719	3.69211e-05	0.000115019	638.994	0.000363333
445.752	0.000750221	0.000765528	1138	9.5625e-05		445.752	4.23302e-05	0.000117767	635.623	0.000745731
448.784	0.000643439	0.000691102	1142	9.625e-05		448.784	3.85749e-05	0.000107663	635.623	0.000669259
451.816	0.000605912	0.000647176	1146	0.000115		451.816	4.08144e-05	0.000109532	635.623	0.000592768
454.849	0.00057169	0.000589851	1150	0.0001375		454.849	4.6652e-05	9.80411e-05	635.623	0.000516296
457.881	0.000519742	0.000547257	1154	0.000136875		457.881	4.80149e-05	9.00913e-05	635.623	0.000531598
460.913	0.000502863	0.000529715	1158	0.000133125		460.913	4.49241e-05	9.12281e-05	635.623	0.00060807
463.946	0.00047786	0.000506029	1162	0.00015125		463.946	3.45159e-05	8.10709e-05	632.251	0.000684542
466.978	0.000441557	0.000489493	1166	0.00017		466.978	3.02104e-05	8.07136e-05	628.88	0.000455107
470.01	0.000421151	0.00045688	1170	0.0001675		470.01	3.21011e-05	8.13148e-05	625.508	0.000302144
473.043	0.000386612	0.000397744	1174	0.000169375		473.043	2.8433e-05	7.36734e-05	625.508	0.000378635
476.075	0.00035943	0.000365854	1178	0.000168125		476.075	2.84406e-05	7.72291e-05	622.137	0.000225672
479.107	0.000349935	0.000339659	1182	0.000179375		479.107	3.00202e-05	7.58667e-05	618.765	0.000149181
482.14	0.000311018	0.000296551	1186	0.0002		482.14	2.71476e-05	7.19118e-05	601.908	0.000110955
485.172	0.000259593	0.000278417	1190	0.000220625		485.172	2.84299e-05	7.68282e-05	578.308	8.03507e-05
488.204	0.000234919	0.000266676	1194	0.0002325		488.204	2.85841e-05	7.29482e-05	544.594	7.27093e-05
491.237	0.000219098	0.00023917	1198	0.000259375		491.237	2.66023e-05	7.19968e-05	510.88	8.80114e-05
494.269	0.00018763	0.000214759	1202	0.0003275		494.269	2.86341e-05	7.57276e-05	480.537	0.000103294
497.301	0.000155352	0.000188732	1206	0.000415625		497.301	2.75828e-05	7.07078e-05	453.565	0.000133898
500.334	0.000143977	0.000171737	1210	0.00051375		500.334	2.6669e-05	7.29748e-05	446.823	0.00021037
503.366	0.000135581	0.000164903	1214	0.00064625		503.366	2.862e-05	7.47471e-05	443.451	0.000286861
506.398	0.000118265	0.000145196	1218	0.000815		506.398	2.67893e-05	7.03817e-05	440.08	0.000363333
509.431	0.000106919	0.000132427	1222	0.00102		509.431	2.71072e-05	7.45471e-05	440.08	0.000294503
512.463	9.47724e-05	0.000129208	1226	0.00126		512.463	2.84225e-05	7.34855e-05	433.337	0.000218012
515.495	8.28937e-05	0.00011306	1230	0.00155		515.495	2.64785e-05	7.12311e-05	423.223	0.000156842
518.528	8.11654e-05	0.00010344	1234	0.00184		518.528	2.79235e-05	7.62219e-05	409.737	0.000118596
521.56	7.48193e-05	0.000102947	1238	0.00209		521.56	2.81027e-05	7.27556e-05
524.592	6.66146e-05	9.53373e-05	1242	0.00225		524.592	2.64568e-05	7.26533e-05
527.624	6.44517e-05	9.13115e-05	1246	0.00231		527.624	2.85673e-05	7.64792e-05
530.657	6.06508e-05	8.7787e-05	1250	0.0023		530.657	2.76586e-05	7.28792e-05
533.689	5.99408e-05	8.06429e-05	1254	0.00228		533.689	2.70456e-05	7.64883e-05
536.721	5.69663e-05	8.00527e-05	1258	0.00218		536.721	2.94737e-05	7.80654e-05
539.754	5.0091e-05	7.83635e-05	1262	0.00202		539.754	2.78183e-05	7.46161e-05
542.786	5.22195e-05	7.57215e-05	1266	0.0018		542.786	2.8377e-05	7.97919e-05
545.818	5.13526e-05	7.88345e-05	1270	0.00152		545.818	3.01801e-05	7.84252e-05
548.851	4.67622e-05	7.71267e-05	1274	0.00117		548.851	2.81587e-05	7.7903e-05
551.883	4.99543e-05	7.40824e-05	1278	0.00082125		551.883	2.9823e-05	8.45604e-05
554.915	4.85897e-05	7.76173e-05	1282	0.000558125		554.915	3.01544e-05	8.01636e-05
557.948	4.74687e-05	7.74269e-05	1286	0.000410625		557.948	2.87038e-05	8.20194e-05
560.98	5.18173e-05	7.3984e-05	1290	0.000333125		560.98	3.24664e-05	8.87722e-05
564.012	4.86969e-05	7.4694e-05	1294	0.000300625		564.012	3.19281e-05	8.55279e-05
567.045	4.7701e-05	7.54058e-05	1298	0.000300625		567.045	3.12334e-05	9.30954e-05
570.077	5.02989e-05	7.58995e-05	1302	0.00030625		570.077	3.55381e-05	0.000100044
573.109	4.81219e-05	7.71725e-05	1306	0.000313125		573.109	3.47646e-05	0.000100795
576.142	5.07133e-05	7.49248e-05	1310	0.0003125		576.142	3.85384e-05	0.000114323
579.174	5.22645e-05	7.4507e-05	1314	0.00031375		579.174	4.58295e-05	0.000120665
582.206	5.0332e-05	8.02915e-05	1318	0.0003225		582.206	4.63346e-05	0.000129493
585.239	5.44192e-05	8.33383e-05	1322	0.00033		585.239	5.68309e-05	0.000157073
588.271	5.55152e-05	8.40977e-05	1326	0.000329375		588.271	7.06629e-05	0.00017523
591.303	5.7133e-05	8.90337e-05	1330	0.000330625		591.303	7.19751e-05	0.000192851
594.336	6.37005e-05	9.20931e-05	1334	0.000345625		594.336	7.41862e-05	0.000213952
597.368	6.43935e-05	9.73173e-05	1338	0.000361875		597.368	7.69551e-05	0.000228826
600.4	7.31454e-05	0.000115626	1342	0.000393125		600.4	8.35695e-05	0.000260494
603.433	9.21867e-05	0.000135832	1346	0.000469375		603.433	9.52012e-05	0.000292772
606.465	0.000101118	0.000147212	1350	0.000585625		606.465	9.31384e-05	0.000335813
609.497	0.000107585	0.000154001	1354	0.000705625		609.497	0.000104548	0.000434229
612.53	0.000113299	0.000157848	1358	0.00082		612.53	0.000139548	0.000557221
615.562	0.000108405	0.000162592	1362	0.0009125		615.562	0.000172014	0.000686969
618.594	0.000108892	0.000168693	1366	0.001		618.594	0.000245105	0.000748717
621.627	0.000114436	0.00016881	1370	0.00106		621.627	0.000323875	0.000609637
624.659	0.000106729	0.000168302	1374	0.00109		624.659	0.00028256	0.000409162
627.691	9.91836e-05	0.000172143	1378	0.00112		627.691	0.000186115	0.000339948
630.724	0.000107649	0.000169294	1382	0.00111		630.724	0.000150942	0.000307947
633.756	0.000119296	0.000154437	1386	0.00103		633.756	0.000125616	0.000258808
636.788	0.000123908	0.00013367	1390	0.000913125		636.788	9.46029e-05	0.00024321
639.821	0.00012129	0.000115235	1394	0.0008425		639.821	9.55544e-05	0.00021594
642.853	0.000106135	0.00010469	1398	0.00081375		642.853	9.16873e-05	0.000187228
645.885	8.7218e-05	9.88184e-05	1402	0.00080625		645.885	8.05265e-05	0.000188404
648.917	8.09334e-05	9.26199e-05	1406	0.000815		648.917	8.58105e-05	0.000168784
651.95	7.63261e-05	8.47618e-05	1410	0.0008325		651.95	8.45801e-05	0.000140892
654.982	6.51696e-05	7.64317e-05	1414	0.00084625		654.982	7.64306e-05	0.000131397
658.014	6.07265e-05	7.3283e-05	1418	0.0008575		658.014	6.89766e-05	0.000117273
661.047	5.83635e-05	7.38009e-05	1422	0.00088875		661.047	5.55801e-05	0.000108537
664.079	5.20607e-05	7.02592e-05	1426	0.00094		664.079	4.86965e-05	0.000105303
667.111	5.0987e-05	6.6791e-05	1430	0.00101		667.111	4.58381e-05	9.60994e-05
670.144	5.00076e-05	6.7354e-05	1434	0.00108		670.144	3.97521e-05	9.40064e-05
673.176	4.62987e-05	6.58758e-05	1438	0.00113		673.176	3.9394e-05	9.21799e-05
676.208	4.55859e-05	6.30509e-05	1442	0.00117		676.208	3.77588e-05	8.77843e-05
679.241	4.3356e-05	6.19631e-05	1446	0.00126		679.241	3.38379e-05	8.80567e-05
682.273	4.20641e-05	6.01051e-05	1450	0.00139		682.273	3.46974e-05	8.50773e-05
685.305	4.33577e-05	5.99713e-05	1454	0.00155		685.305	3.26041e-05	8.38054e-05
688.338	4.1074e-05	6.20583e-05	1458	0.00178		688.338	3.10531e-05	8.49453e-05
691.37	4.05307e-05	6.07603e-05	1462	0.00203		691.37	3.27506e-05	8.22216e-05
694.402	4.13915e-05	5.91953e-05	1466	0.00233		694.402	3.05611e-05	8.31587e-05
697.435	3.8811e-05	6.09214e-05	1470	0.00263		697.435	3.06417e-05	8.36178e-05
700.467	3.87348e-05	6.08304e-05	1474	0.00291		700.467	3.18434e-05	8.16516e-05
703.499	3.89631e-05	5.9539e-05	1478	0.00311		703.499	2.95775e-05	8.30013e-05
706.532	3.75185e-05	5.96281e-05	1482	0.00325		706.532	3.05157e-05	8.15885e-05
709.564	3.87729e-05	5.83776e-05	1486	0.00335		709.564	3.06183e-05	8.11061e-05
712.596	3.81898e-05	5.76313e-05	1490	0.0034		712.596	2.89531e-05	8.29753e-05
715.629	3.68621e-05	5.84839e-05	1494	0.00339		715.629	3.06985e-05	8.07292e-05
718.661	3.80186e-05	5.84977e-05	1498	0.00332		718.661	2.99022e-05	8.13818e-05
721.693	3.7016e-05	5.90966e-05	1502	0.00319		721.693	2.91329e-05	8.24093e-05
724.726	3.65612e-05	5.90101e-05	1506	0.00297		724.726	3.10876e-05	8.00551e-05
727.758	3.74551e-05	5.7836e-05	1510	0.0027		727.758	2.96353e-05	8.14916e-05
730.79	3.65768e-05	5.93244e-05	1514	0.00246		730.79	2.98205e-05	8.16517e-05
733.823	3.72982e-05	6.10516e-05	1518	0.00227		733.823	3.14351e-05	8.1421e-05
736.855	3.79173e-05	6.19446e-05	1522	0.0021		736.855	2.97309e-05	8.42195e-05
739.887	3.76829e-05	6.3293e-05	1526	0.00196		739.887	3.05865e-05	8.25164e-05
742.919	3.92902e-05	6.33701e-05	1530	0.00184		742.919	3.13141e-05	8.22332e-05
745.952	3.89915e-05	6.63244e-05	1534	0.00172		745.952	3.00698e-05	8.48464e-05
748.984	3.88501e-05	7.04159e-05	1538	0.00161		748.984	3.19447e-05	8.40418e-05
752.016	4.06234e-05	7.01989e-05	1542	0.00148		752.016	3.20166e-05	8.61451e-05
755.049	4.02146e-05	7.38238e-05	1546	0.00134		755.049	3.1142e-05	8.83314e-05
758.081	4.23744e-05	7.92435e-05	1550	0.0012		758.081	3.2642e-05	8.83885e-05
761.113	4.61894e-05	7.91765e-05	1554	0.00106		761.113	3.16638e-05	9.14906e-05
764.146	4.60878e-05	8.37805e-05	1558	0.000921875		764.146	3.17682e-05	9.16952e-05
767.178	4.92532e-05	9.18883e-05	1562	0.000775		767.178	3.32592e-05	9.24361e-05
770.21	5.40935e-05	9.65709e-05	1566	0.00065125		770.21	3.22169e-05	9.64725e-05
773.243	5.34849e-05	0.000103718	1570	0.000563125		773.243	3.377e-05	9.60842e-05
776.275	5.55569e-05	0.000109546	1574	0.000493125		776.275	3.51465e-05	9.76043e-05
779.307	6.09232e-05	0.000114749	1578	0.000440625		779.307	3.41448e-05	0.000100171
782.34	6.32559e-05	0.000125148	1582	0.000395		782.34	3.58982e-05	9.86837e-05
785.372	7.03998e-05	0.000129396	1586	0.0003625		785.372	3.59296e-05	0.000100609
788.404	8.12326e-05	0.000132085	1590	0.000326875		788.404	3.50317e-05	0.000101023
791.437	8.20664e-05	0.000146114	1594	0.000305625		791.437	3.66031e-05	0.000101186
794.469	7.99826e-05	0.000157785	1598	0.000286875		794.469	3.54601e-05	0.000108582
797.501	8.92481e-05	0.000162566	1602	0.000259375		797.501	3.6093e-05	0.000111494
800.534	0.000101554	0.000173402	1606	0.000238125		800.534	3.91143e-05	0.00011153
803.566	0.000106488	0.000188671	1610	0.0002325		803.566	3.83954e-05	0.000116815
806.598	0.000110505	0.000198098	1614	0.000230625		806.598	4.05294e-05	0.000123466
809.631	0.000122159	0.000204911	1618	0.000218125		809.631	4.43264e-05	0.000133805
812.663	0.000139513	0.000225724	1622	0.000206875		812.663	4.51515e-05	0.000140494
815.695	0.00015142	0.00025062	1626	0.000195625		815.695	4.93212e-05	0.000142531
818.728	0.000153601	0.000255035	1630	0.000198125		818.728	5.26634e-05	0.000153359
821.76	0.00015698	0.000258971	1634	0.000221875		821.76	5.31584e-05	0.000167102
824.792	0.000169627	0.000271938	1638	0.000238125		824.792	5.70878e-05	0.000184956
827.825	0.000186864	0.000268723	1642	0.000256875		827.825	6.05862e-05	0.00020747
830.857	0.000196074	0.000269149	1646	0.000285		830.857	6.53196e-05	0.000224383
833.889	0.000191593	0.000281191	1650	0.000325625		833.889	7.34303e-05	0.000255446
836.922	0.000187111	0.000268689	1654	0.000375		836.922	7.98342e-05	0.000291979
839.954	0.000187113	0.000256891	1658	0.000426875		839.954	9.10342e-05	0.000314142
842.986	0.000181127	0.000270784	1662	0.00050125		842.986	0.000108119	0.00036194
846.019	0.000176422	0.00026482	1666	0.00059625		846.019	0.000126352	0.000420502
849.051	0.00017612	0.000239905	1670	0.000711875		849.051	0.000146588	0.000458195
852.083	0.000168591	0.00023283	1674	0.00085375		852.083	0.000156517	0.000531157
855.116	0.000160485	0.000224347	1678	0.00105		855.116	0.000161901	0.000603472
858.148	0.000161279	0.000201163	1682	0.00133		858.148	0.000184527	0.000588701
861.18	0.000167127	0.000184813	1686	0.00173		861.18	0.000201278	0.000549238
864.213	0.000166579	0.000172661	1690	0.00222		864.213	0.000196412	0.000522553
867.245	0.000149732	0.000151804	1694	0.00289		867.245	0.000200888	0.000459442
870.277	0.000135056	0.000133331	1698	0.00375		870.277	0.000211049	0.00039438
873.309	0.000130883	0.000126241	1702	0.00469		873.309	0.0001972	0.000360476
876.342	0.000114492	0.000119818	1706	0.00556		876.342	0.000167512	0.000321534
879.374	9.76018e-05	0.000110226	1710	0.00606		879.374	0.00014008	0.000276354
882.406	9.27764e-05	0.000105565	1714	0.00599		882.406	0.000121828	0.000242789
885.439	8.02467e-05	0.000103009	1718	0.00556		885.439	0.000116591	0.000219938
888.471	7.23639e-05	9.85599e-05	1722	0.00532		888.471	0.000113708	0.00020507
891.503	7.59721e-05	9.8476e-05	1726	0.00567		891.503	0.000102684	0.000188078
894.536	7.05712e-05	0.000102468	1730	0.00625		894.536	9.04785e-05	0.000168701
897.568	6.85058e-05	0.00010335	1734	0.00617		897.568	8.25937e-05	0.000155909
900.6	7.40494e-05	9.97048e-05	1738	0.00523		900.6	7.51781e-05	0.000148644
903.633	7.34024e-05	9.76899e-05	1742	0.00397		903.633	6.86562e-05	0.000145739
906.665	7.505e-05	0.000101059	1746	0.00288		906.665	6.52088e-05	0.000142132
909.697	7.61799e-05	0.000103908	1750	0.00206		909.697	6.06792e-05	0.000133334
912.73	7.44467e-05	0.000104543	1754	0.00147		912.73	5.49199e-05	0.000127535
915.762	7.71201e-05	0.000106259	1758	0.00103		915.762	5.2497e-05	0.000127463
918.794	7.40919e-05	0.000107183	1762	0.000695625		918.794	5.12069e-05	0.000127265
921.827	7.22152e-05	0.000110664	1766	0.000464375		921.827	4.92305e-05	0.000125193
924.859	7.8166e-05	0.000118366	1770	0.000306875		924.859	4.81265e-05	0.000124882
927.891	7.82049e-05	0.000125369	1774	0.000199375		927.891	4.65638e-05	0.000129382
930.924	8.07585e-05	0.000137649	1778	0.00013875		930.924	4.6089e-05	0.00013398
933.956	8.70391e-05	0.000156685	1782	0.000104375		933.956	4.73907e-05	0.000137809
936.988	8.86793e-05	0.00017227	1786	7.6875e-05		936.988	4.75776e-05	0.00014335
940.021	9.75457e-05	0.000187354	1790	6.125e-05		940.021	4.83157e-05	0.000146351
943.053	0.000106654	0.000210146	1794	6.0625e-05		943.053	4.92257e-05	0.000155081
946.085	0.000116928	0.000234051	1798	5.8125e-05		946.085	4.89314e-05	0.000174718
949.118	0.000148215	0.000241907	1802	5.8125e-05		949.118	5.0787e-05	0.000190742
952.15	0.000177923	0.00023255	1806	4.6875e-05		952.15	5.37188e-05	0.000210927
955.182	0.000183246	0.000230156	1810	3.9375e-05		955.182	5.72721e-05	0.000239636
958.215	0.000175672	0.000236842	1814	4.3125e-05		958.215	6.29937e-05	0.000240325
961.247	0.000166345	0.000233857	1818	3.625e-05		961.247	7.00247e-05	0.000210129
964.279	0.000165383	0.000231472	1822	2.4375e-05		964.279	8.43385e-05	0.00018639
967.312	0.000165914	0.00023137	1826	2.5e-05		967.312	9.90423e-05	0.000169907
970.344	0.000157383	0.000212413	1830	2.0625e-05		970.344	9.41227e-05	0.000149751
973.376	0.000155068	0.000187862	1834	1.4375e-05		973.376	8.0976e-05	0.000136237
976.409	0.000165777	0.000173628	1838	1.75e-05		976.409	7.76235e-05	0.000128819
979.441	0.000182248	0.000155385	1842	2.4375e-05		979.441	7.13901e-05	0.000123107
982.473	0.000189361	0.000135834	1846	2.8125e-05		982.473	5.9536e-05	0.000121102
985.505	0.000173301	0.000127122	1850	2.375e-05		985.505	5.3764e-05	0.000116896
988.538	0.000152043	0.000122408	1854	1.8125e-05		988.538	5.01378e-05	0.000111083
991.57	0.000132126	0.000119381	1858	1.5e-05		991.57	4.62378e-05	0.000109522
994.602	0.000105935	0.000122129	1862	1.8125e-05		994.602	4.51827e-05	0.000107436
997.635	9.11368e-05	0.000125941	1866	1.8125e-05		997.635	4.34951e-05	0.000104079
1000.67	8.24536e-05	0.000129819	1870	1.5e-05		1000.67	4.16389e-05	0.0001036
1003.7	7.22437e-05	0.000138403	1874	1.5e-05		1003.7	4.12783e-05	0.00010412
1006.73	7.64851e-05	0.000145443	1878	1.375e-05		1006.73	3.98807e-05	0.000104307
1009.76	8.06776e-05	0.00014889	1882	1.1875e-05		1009.76	3.84961e-05	0.000102756
1012.8	8.23108e-05	0.000162322	1886	4.375e-06		1012.8	3.80888e-05	0.000100888
1015.83	9.05533e-05	0.000177984	1890	5.625e-06		1015.83	3.728e-05	0.000103189
1018.86	8.69147e-05	0.000177501	1894	1e-05		1018.86	3.6882e-05	0.000104382
1021.89	8.89984e-05	0.000175029	1898	1.75e-05		1021.89	3.71586e-05	0.000102495
1024.93	0.000103783	0.000178409	1902	1.875e-05		1024.93	3.70171e-05	0.000103759
1027.96	0.000101235	0.000174637	1906	1.0625e-05		1027.96	3.66621e-05	0.000104516
1030.99	0.000106299	0.000172643	1910	1.1875e-05		1030.99	3.65406e-05	0.000103397
1034.02	0.000131816	0.000176455	1914	1e-05		1034.02	3.64505e-05	0.000104051
1037.06	0.00014494	0.000170956	1918	1.375e-05		1037.06	3.66371e-05	0.000103018
1040.09	0.000143257	0.000161788	1922	1.375e-05		1040.09	3.69717e-05	0.000103326
1043.12	0.000127022	0.000159271	1926	1.3125e-05		1043.12	3.6654e-05	0.000106025
1046.15	0.000109286	0.000155617	1930	1.3125e-05		1046.15	3.70104e-05	0.000105072
1049.18	0.000110891	0.000145971	1934	7.5e-06		1049.18	3.87384e-05	0.000106966
1052.22	0.000109518	0.000138207	1938	1.3125e-05		1052.22	3.95365e-05	0.000111441
1055.25	0.000106848	0.000138188	1942	1.5625e-05		1055.25	3.99348e-05	0.000110461
1058.28	0.000116134	0.000137946	1946	1.5e-05		1058.28	4.11167e-05	0.000111948
1061.31	0.000117068	0.000136921	1950	1.25e-05		1061.31	4.14482e-05	0.000115798
1064.35	0.000116146	0.000144884	1954	9.375e-06		1064.35	4.18115e-05	0.000116056
1067.38	0.00011684	0.000152197	1958	1.3125e-05		1067.38	4.28017e-05	0.000120521
1070.41	0.000111896	0.000151314	1962	1e-05		1070.41	4.31174e-05	0.000126179
1073.44	0.00011458	0.000150743	1966	1.375e-05		1073.44	4.35136e-05	0.000128269
1076.48	0.000111831	0.000149586	1970	2.1875e-05		1076.48	4.35621e-05	0.000134531
1079.51	0.000105633	0.000151191	1974	2.375e-05		1079.51	4.38699e-05	0.000140931
1082.54	0.000110256	0.000158196	1978	2.75e-05		1082.54	4.59589e-05	0.000140493
1085.57	0.000101432	0.00016053	1982	2.6875e-05		1085.57	4.74051e-05	0.000135959
1088.6	9.21368e-05	0.00016358	1986	3e-05		1088.6	4.94631e-05	0.000132003
1091.64	9.60467e-05	0.000169859	1990	3e-05		1091.64	5.33948e-05	0.000134207
1094.67	9.20014e-05	0.000168643	1994	2.125e-05		1094.67	5.40203e-05	0.000138386
1097.7	9.87152e-05	0.000163542	1998	2.125e-05		1097.7	5.22975e-05	0.000140161
1100.73	0.00011048	0.000156731	2002	2.4375e-05		1100.73	5.16852e-05	0.000144072
1103.77	0.000112039	0.000149512	2006	2.4375e-05		1103.77	5.08101e-05	0.000144994
1106.8	0.000125896	0.000145438	2010	1.8125e-05		1106.8	5.13265e-05	0.000142495
1109.83	0.000120782	0.000137237	2014	1.1875e-05		1109.83	5.27773e-05	0.000143594
1112.86	9.55199e-05	0.000133882	2018	1.25e-05		1112.86	5.38707e-05	0.000143212
1115.9	9.66291e-05	0.000137642	2022	1.1875e-05		1115.9	5.79593e-05	0.000145099
1118.93	9.42776e-05	0.000132808	2026	1.1875e-05		1118.93	6.21191e-05	0.000152388
1121.96	8.54459e-05	0.000137054	2030	1.5e-05		1121.96	6.26466e-05	0.000152847
1124.99	9.29982e-05	0.000150405	2034	1.4375e-05		1124.99	6.10834e-05	0.000152002
1128.02	8.79426e-05	0.000146136	2038	1.0625e-05		1128.02	5.71114e-05	0.000155944
1131.06	8.75883e-05	0.000149854	2042	1.1875e-05		1131.06	5.44372e-05	0.000157733
1134.09	9.5623e-05	0.000173286	2046	1.75e-05		1134.09	5.47174e-05	0.000165367
1137.12	8.37343e-05	0.000187388	2050	2.1875e-05		1137.12	5.32956e-05	0.000175153
1140.15	8.38884e-05	0.000203976	2054	2.375e-05		1140.15	5.29717e-05	0.000177589
1143.19	8.90802e-05	0.000231168	2058	2e-05		1143.19	5.45876e-05	0.000193135
1146.22	8.20352e-05	0.000246267	2062	1.5e-05		1146.22	5.45576e-05	0.00022217
1149.25	9.85459e-05	0.000248896	2066	1.6875e-05		1149.25	5.5086e-05	0.000239834
1152.28	0.000123194	0.000247407	2070	1.8125e-05		1152.28	5.40449e-05	0.000252514
1155.32	0.000138412	0.000248971	2074	1.875e-05		1155.32	5.32948e-05	0.000266523
1158.35	0.000149689	0.000255208	2078	1.5e-05		1158.35	5.76222e-05	0.000260852
1161.38	0.000146099	0.000252405	2082	1.1875e-05		1161.38	5.91616e-05	0.00023451
1164.41	0.000146489	0.000244355	2086	1.625e-05		1164.41	6.7418e-05	0.000209526
1167.44	0.000144221	0.000240405	2090	1.625e-05		1167.44	9.51702e-05	0.000192394
1170.48	0.000133476	0.000232071	2094	1.5e-05		1170.48	0.000112581	0.000179839
1173.51	0.000141633	0.000217741	2098	1.625e-05		1173.51	0.000102623	0.000175287
1176.54	0.000141074	0.000202279	2102	1.125e-05		1176.54	9.15717e-05	0.000173686
1179.57	0.000143687	0.000187654	2106	9.375e-06		1179.57	8.65348e-05	0.000167458
1182.61	0.000170844	0.00017783	2110	4.375e-06		1182.61	7.68442e-05	0.000166351
1185.64	0.00016756	0.000179457	2114	2.5e-06		1185.64	6.83229e-05	0.000173221
1188.67	0.000159246	0.000192384	2118	1.125e-05		1188.67	6.49279e-05	0.000175814
1191.7	0.000157738	0.00020782	2122	1.8125e-05		1191.7	6.25701e-05	0.000176735
1194.74	0.000126095	0.000233473	2126	1.625e-05		1194.74	6.21416e-05	0.000184505
1197.77	0.000124321	0.000268106	2130	1.125e-05		1197.77	6.50944e-05	0.000194621
1200.8	0.000126029	0.000300684	2134	1.0625e-05		1200.8	6.7393e-05	0.000204622
1203.83	9.69859e-05	0.000359375	2138	1.5625e-05		1203.83	6.72818e-05	0.000220165
1206.87	0.000115328	0.000434733	2142	1.6875e-05		1206.87	6.9369e-05	0.000242627
1209.9	0.000130761	0.00051224	2146	1.75e-05		1209.9	7.21444e-05	0.000264456
1212.93	0.000138299	0.000652031	2150	1.0625e-05		1212.93	7.31692e-05	0.000282056
1215.96	0.000196127	0.000801495	2154	5.625e-06		1215.96	7.77064e-05	0.00030086
1218.99	0.000216082	0.000932278	2158	1.375e-05		1218.99	8.2908e-05	0.000320197
1222.03	0.000241266	0.00124	2162	1.5e-05		1222.03	9.03056e-05	0.000336983
1225.06	0.000303948	0.00167	2166	1.375e-05		1225.06	0.000109409	0.000357131
1228.09	0.00032112	0.00197	2170	1.625e-05		1228.09	0.000125325	0.000380534
1231.12	0.000405538	0.00217	2174	1e-05		1231.12	0.000127312	0.000392569
1234.16	0.000531726	0.00233	2178	1e-05		1234.16	0.000130407	0.00039516
1237.19	0.000669702	0.00241	2182	1.125e-05		1237.19	0.000132575	0.00042324
1240.22	0.00101	0.00245	2186	8.125e-06		1240.22	0.00012756	0.000471893
1243.25	0.00133	0.00235	2190	5e-06		1243.25	0.000124941	0.000478198
1246.29	0.00155	0.00215	2194	5.625e-06		1246.29	0.000125097	0.000443846
1249.32	0.00184	0.00213	2198	7.5e-06		1249.32	0.000128203	0.000414905
1252.35	0.00175	0.00212	2202	0		1252.35	0.000132758	0.00037693
1255.38	0.00136	0.00183	2206	1.875e-06		1255.38	0.000135842	0.000343213
1258.41	0.00138	0.00149	2210	5.625e-06		1258.41	0.000152195	0.000348118
1261.45	0.0014	0.00119	2214	1.25e-06		1261.45	0.000168641	0.000342508
1264.48	0.00122	0.000844218	2218	6.875e-06		1264.48	0.0001578	0.000312159
1267.51	0.00135	0.000598378	2222	1.0625e-05		1267.51	0.000145194	0.000299276
1270.54	0.00151	0.000458323	2226	5.625e-06		1270.54	0.000142773	0.000283963
1273.58	0.00165	0.000327353	2230	1.3125e-05		1273.58	0.00012775	0.000255678
1276.61	0.00195	0.000279942	2234	1.3125e-05		1276.61	0.000117562	0.000234793
1279.64	0.00171	0.000272191	2238	1.0625e-05		1279.64	0.000121285	0.000216316
1282.67	0.000930505	0.000228409	2242	1.5e-05		1282.67	0.000119548	0.000209741
1285.71	0.000522539	0.00021033	2246	1.9375e-05		1285.71	0.000126331	0.000206252
1288.74	0.000385477	0.000209114	2250	1.9375e-05		1288.74	0.000140823	0.000189326
1291.77	0.000223754	0.000199924	2254	1.1875e-05		1291.77	0.000136121	0.000186705
1294.8	0.000188737	0.000202229	2258	8.125e-06		1294.8	0.000121674	0.000188621
1297.83	0.000151812	0.000199932	2262	1.25e-05		1297.83	0.000107196	0.000180746
1300.87	9.78765e-05	0.000204555	2266	1.4375e-05		1300.87	8.68341e-05	0.000189193
1303.9	0.000112467	0.000215742	2270	1.3125e-05		1303.9	7.37155e-05	0.000192731
1306.93	8.71157e-05	0.000216646	2274	1.6875e-05		1306.93	7.00045e-05	0.000189341
1309.96	7.94252e-05	0.000240372	2278	1.9375e-05		1309.96	6.40993e-05	0.000209304
1313	9.98016e-05	0.000271565	2282	1.625e-05		1313	5.9769e-05	0.000219009
1316.03	7.61992e-05	0.000286902	2286	1.5e-05		1316.03	5.92469e-05	0.000216893
1319.06	8.28181e-05	0.00033407	2290	2.5625e-05		1319.06	5.8507e-05	0.000232283
1322.09	8.63945e-05	0.000407854	2294	2e-05		1322.09	5.81379e-05	0.000241298
1325.13	7.04937e-05	0.000463215	2298	4.375e-06		1325.13	5.92841e-05	0.000251925
1328.16	9.44883e-05	0.00051062	2302	5.625e-06		1328.16	6.27256e-05	0.000274416
1331.19	9.86027e-05	0.00057422	2306	1.625e-05		1331.19	6.65727e-05	0.000284444
1334.22	0.000108293	0.00065016	2310	2.375e-05		1334.22	6.95244e-05	0.000302085
1337.26	0.000150313	0.000707148	2314	1.6875e-05		1337.26	7.25531e-05	0.000326971
1340.29	0.000175109	0.000729492	2318	1.0625e-05		1340.29	7.40607e-05	0.000334663
1343.32	0.000244788	0.000740984	2322	1.9375e-05		1343.32	7.66427e-05	0.000344568
1346.35	0.000328537	0.000759344	2326	2.375e-05		1346.35	8.17858e-05	0.000356868
1349.38	0.000376418	0.000776862	2330	2.125e-05		1349.38	8.59422e-05	0.000370901
1352.42	0.000471906	0.000757512	2334	1.9375e-05		1352.42	9.15296e-05	0.000389354
1355.45	0.000535416	0.000698377	2338	2.5e-05		1355.45	9.69629e-05	0.000380707
1358.48	0.000499446	0.000666222	2342	3e-05		1358.48	0.000100382	0.000380464
1361.51	0.000484873	0.000653396	2346	2.8125e-05		1361.51	0.000107982	0.000421306
1364.55	0.000503346	0.000605603	2350	3.375e-05		1364.55	0.000112456	0.000436485
1367.58	0.000523149	0.000570096	2354	3.8125e-05		1367.58	0.000110207	0.000431261
1370.61	0.000570582	0.000562661	2358	3.5e-05		1370.61	0.00011456	0.000460476
1373.64	0.000626665	0.00054276	2362	3.25e-05		1373.64	0.0001226	0.000489149
1376.68	0.000674546	0.000542238	2366	2.5e-05		1376.68	0.000128495	0.000497382
1379.71	0.000687423	0.00055631	2370	1.75e-05		1379.71	0.000134435	0.00050837
1382.74	0.00064644	0.000551378	2374	1.3125e-05		1382.74	0.000135917	0.00052676
1385.77	0.000557357	0.000569387	2378	2.3125e-05		1385.77	0.000143654	0.000558475
1388.8	0.000424338	0.00060107	2382	2.125e-05		1388.8	0.00016001	0.000584028
1391.84	0.000348544	0.000611961	2386	3.125e-06		1391.84	0.000166865	0.000587863
1394.87	0.000361088	0.000639561	2390	5.625e-06		1394.87	0.000176475	0.000604223
1397.9	0.000348358	0.000663579	2394	1.1875e-05		1397.9	0.000189759	0.000634215
1400.93	0.000346819	0.000645343	2398	6.875e-06		1400.93	0.000181758	0.000648386
1403.97	0.000397729	0.00064532	2402	6.875e-06		1403.97	0.00017592	0.000654767
1407	0.000407302	0.000686873	2406	1.3125e-05		1407	0.000187971	0.000655514
1410.03	0.000400683	0.000709193	2410	1.5625e-05		1410.03	0.000191787	0.000641999
1413.06	0.000404794	0.000689508	2414	1.5e-05		1413.06	0.000196207	0.0006406
1416.1	0.00037253	0.000657118	2418	1.625e-05		1416.1	0.000208511	0.000657778
1419.13	0.000354069	0.000646921	2422	1.5625e-05		1419.13	0.000216627	0.00065324
1422.16	0.000362228	0.000670417	2426	1.75e-05		1422.16	0.000232773	0.000627255
1425.19	0.00036304	0.000695026	2430	1.6875e-05		1425.19	0.000241123	0.000614279
1428.22	0.000390288	0.000687489	2434	1.375e-05		1428.22	0.000228181	0.000607061
1431.26	0.00043304	0.000678491	2438	1.25e-05		1431.26	0.000229447	0.000599252
1434.29	0.000465127	0.000720685	2442	7.5e-06		1434.29	0.000235938	0.000594835
1437.32	0.000497944	0.000788806	2446	7.5e-06		1437.32	0.000226729	0.000574013
1440.35	0.000504028	0.000825284	2450	1e-05		1440.35	0.000232757	0.000558264
1443.39	0.000468519	0.000854307	2454	5.625e-06		1443.39	0.000246389	0.000566387
1446.42	0.000424283	0.00092188	2458	1.0625e-05		1446.42	0.000245861	0.000554627
1449.45	0.000397182	0.001	2462	1.4375e-05		1449.45	0.00025164	0.000533424
1452.48	0.000384193	0.00107	2466	1.125e-05		1452.48	0.000256019	0.000533181
1455.52	0.000380256	0.00115	2470	7.5e-06		1455.52	0.000247211	0.000519774
1458.55	0.000403299	0.0013	2474	1.125e-05		1458.55	0.00024151	0.000498687
1461.58	0.000441136	0.00148	2478	1.9375e-05		1461.58	0.000231686	0.000493148
1464.61	0.000476812	0.00163	2482	2.0625e-05		1464.61	0.00021826	0.000489651
1467.65	0.000530111	0.00179	2486	1.6875e-05		1467.65	0.00021514	0.000496113
1470.68	0.000577544	0.00197	2490	1.5625e-05		1470.68	0.000209609	0.000493401
1473.71	0.000614349	0.00207	2494	1.9375e-05		1473.71	0.000203169	0.000467016
1476.74	0.000672219	0.00211	2498	1.5625e-05		1476.74	0.00020523	0.000466266
1479.77	0.000712143	0.00231	2502	6.875e-06		1479.77	0.000204318	0.000475593
1482.81	0.000759994	0.00266	2506	6.25e-06		1482.81	0.00020384	0.000451375
1485.84	0.000883057	0.0028	2510	1.375e-05		1485.84	0.000205291	0.000430179
1488.87	0.000994328	0.00279	2514	1.875e-05		1488.87	0.000198869	0.000427926
1491.9	0.00107	0.00296	2518	6.875e-06		1491.9	0.000194518	0.00042514
1494.94	0.00122	0.00318	2522	8.125e-06		1494.94	0.000192957	0.000419379
1497.97	0.00139	0.00313	2526	1e-05		1497.97	0.000188655	0.00040802
1501	0.00145	0.00295	2530	1.125e-05		1501	0.000190975	0.000403444
1504.03	0.00149	0.00296	2534	2.125e-05		1504.03	0.000189027	0.000401391
1507.07	0.00166	0.00307	2538	1.6875e-05		1507.07	0.000178072	0.000387027
1510.1	0.00183	0.00302	2542	1.25e-05		1510.1	0.000178408	0.000382435
1513.13	0.00192	0.00276	2546	1.1875e-05		1513.13	0.000180295	0.000378425
1516.16	0.00205	0.00252	2550	1.625e-05		1516.16	0.000172992	0.00035833
1519.19	0.00211	0.00243	2554	1.5625e-05		1519.19	0.000174709	0.000350394
1522.23	0.00215	0.00227	2558	1.9375e-05		1522.23	0.000177265	0.000343827
1525.26	0.00238	0.00199	2562	2.5e-05		1525.26	0.000167463	0.000325475
1528.29	0.00252	0.00181	2566	2.5625e-05		1528.29	0.000162565	0.00031916
1531.32	0.00239	0.00165	2570	2.4375e-05		1531.32	0.000161616	0.00030984
1534.36	0.00235	0.00139	2574	2.5625e-05		1534.36	0.000151816	0.000293224
1537.39	0.00231	0.00122	2578	3.375e-05		1537.39	0.00014533	0.000290074
1540.42	0.00212	0.0011	2582	3.1875e-05		1540.42	0.000146581	0.000282427
1543.45	0.00204	0.0008607	2586	3e-05		1543.45	0.000143122	0.000265979
1546.49	0.00202	0.000669538	2590	2.75e-05		1546.49	0.000137379	0.000254467
1549.52	0.00191	0.000591311	2594	2.8125e-05		1549.52	0.000137002	0.000244456
1552.55	0.00184	0.000481162	2598	3.1875e-05		1552.55	0.000136355	0.000240267
1555.58	0.00174	0.00040564	2602	3.0625e-05		1555.58	0.00013041	0.000233241
1558.61	0.00163	0.000377555	2606	3.0625e-05		1558.61	0.000124057	0.000214738
1561.65	0.00151	0.000312502	2610	3.125e-05		1561.65	0.00012286	0.000203596
1564.68	0.00118	0.000274918	2614	3.0625e-05		1564.68	0.000124383	0.00020208
1567.71	0.000872929	0.000264028	2618	2.6875e-05		1567.71	0.000120576	0.000200152
1570.74	0.000769243	0.000231953	2622	2.5625e-05		1570.74	0.000112971	0.000193811
1573.78	0.000595582	0.000219393	2626	2.625e-05		1573.78	0.000111786	0.000181913
1576.81	0.000410321	0.00020911	2630	2.1875e-05		1576.81	0.000111268	0.000176836
1579.84	0.000348939	0.000191422	2634	2.5e-05		1579.84	0.000101259	0.00017474
1582.87	0.00027475	0.000185799	2638	3.375e-05		1582.87	9.4435e-05	0.000165668
1585.91	0.000224692	0.00016455	2642	3e-05		1585.91	9.67225e-05	0.000160388
1588.94	0.000205712	0.000155676	2646	2.125e-05		1588.94	9.35759e-05	0.000154705
1591.97	0.000152395	0.000160916	2650	2.5625e-05		1591.97	8.6304e-05	0.000148545
1595	0.000141753	0.000139338	2654	2.75e-05		1595	8.23318e-05	0.000150397
1598.04	0.000130775	0.000137248	2658	2.4375e-05		1598.04	7.63625e-05	0.000145079
1601.07	0.000102973	0.000148313	2662	1.75e-05		1601.07	7.18138e-05	0.000138566
1604.1	0.000119078	0.000133419	2666	1.6875e-05		1604.1	7.08028e-05	0.000140955
1607.13	0.000100268	0.000134065	2670	2e-05		1607.13	6.58774e-05	0.000136559
1610.16	7.86796e-05	0.0001362	2674	2.1875e-05		1610.16	6.19226e-05	0.000134801
1613.2	9.64651e-05	0.000126213	2678	2.75e-05		1613.2	6.17807e-05	0.000137623
1616.23	7.45312e-05	0.000134835	2682	2.4375e-05		1616.23	5.93244e-05	0.00013201
1619.26	6.98692e-05	0.000133188	2686	2.75e-05		1619.26	5.79189e-05	0.000132712
1622.29	8.3819e-05	0.000130062	2690	4.0625e-05		1622.29	5.74782e-05	0.000132851
1625.33	6.11365e-05	0.000140941	2694	5e-05		1625.33	5.47398e-05	0.000125356
1628.36	7.03077e-05	0.000133852	2698	4.0625e-05		1628.36	5.45841e-05	0.000129269
1631.39	7.35821e-05	0.000138437	2702	4.4375e-05		1631.39	5.43586e-05	0.000130742
1634.42	5.35116e-05	0.000150604	2706	5.8125e-05		1634.42	5.18931e-05	0.000127189
1637.46	7.24918e-05	0.000145469	2710	5.1875e-05		1637.46	5.25531e-05	0.00013226
1640.49	6.79194e-05	0.000161113	2714	4.125e-05		1640.49	5.25166e-05	0.000128647
1643.52	5.82885e-05	0.000167104	2718	4.25e-05		1643.52	5.06444e-05	0.000126526
1646.55	7.7315e-05	0.000160965	2722	4.5625e-05		1646.55	5.10447e-05	0.00013538
1649.58	6.188e-05	0.000190441	2726	5.0625e-05		1649.58	5.02547e-05	0.00013562
1652.62	6.4776e-05	0.00020108	2730	4.9375e-05		1652.62	4.99748e-05	0.000140203
1655.65	8.1795e-05	0.000203598	2734	4.375e-05		1655.65	5.16081e-05	0.000147465
1658.68	6.71343e-05	0.000240248	2738	4.125e-05		1658.68	5.03847e-05	0.000148105
1661.71	8.46617e-05	0.000261475	2742	4.125e-05		1661.71	5.05411e-05	0.00016195
1664.75	9.59776e-05	0.000297815	2746	5.6875e-05		1664.75	5.30215e-05	0.000170998
1667.78	9.71719e-05	0.0003496	2750	5e-05		1667.78	5.32962e-05	0.000174189
1670.81	0.000130524	0.0003892	2754	4.125e-05		1670.81	5.45423e-05	0.000191031
1673.84	0.000127973	0.000511382	2758	5.375e-05		1673.84	5.70456e-05	0.00019281
1676.88	0.000165001	0.000672529	2762	4.8125e-05		1676.88	6.13946e-05	0.000203208
1679.91	0.000270065	0.000836697	2766	4.25e-05		1679.91	6.68975e-05	0.000238595
1682.94	0.000329866	0.00118	2770	5.375e-05		1682.94	6.756e-05	0.000245071
1685.97	0.000410725	0.0017	2774	5.1875e-05		1685.97	7.40696e-05	0.000259597
1689	0.00048571	0.00222	2778	5.8125e-05		1689	9.00737e-05	0.000296678
1692.04	0.000544204	0.00263	2782	7.8125e-05		1692.04	0.000101629	0.000291849
1695.07	0.00086397	0.0031	2786	8.3125e-05		1695.07	0.000117822	0.000295225
1698.1	0.0014	0.00414	2790	8.75e-05		1698.1	0.000133413	0.000325269
1701.13	0.00183	0.00556	2794	9.9375e-05		1701.13	0.000122027	0.000338364
1704.17	0.00228	0.00625	2798	0.000115625		1704.17	0.00010578	0.00038342
1707.2	0.00335	0.00598	2802	0.000129375		1707.2	0.00010391	0.000448343
1710.23	0.00495	0.00539	2806	0.00014625		1710.23	9.83644e-05	0.00057762
1713.26	0.00559	0.00467	2810	0.000163125		1713.26	0.000100306	0.000851185
1716.3	0.00473	0.00428	2814	0.000180625		1716.3	0.000115281	0.000952452
1719.33	0.00379	0.00489	2818	0.000185625		1719.33	0.000147589	0.000684189
1722.36	0.00303	0.00585	2822	0.000185		1722.36	0.000250886	0.000436576
1725.39	0.00211	0.00608	2826	0.000201875		1725.39	0.000379757	0.000383994
1728.43	0.00203	0.00552	2830	0.000218125		1728.43	0.00037792	0.000337606
1731.46	0.0026	0.00459	2834	0.000213125		1731.46	0.000247431	0.000309919
1734.49	0.00322	0.00356	2838	0.000206875		1734.49	0.000140144	0.000315991
1737.52	0.00483	0.0027	2842	0.00021375		1737.52	0.000104288	0.000292801
1740.55	0.00625	0.00211	2846	0.00022		1740.55	9.26967e-05	0.000287973
1743.59	0.00527	0.00162	2850	0.000219375		1743.59	9.08355e-05	0.000275987
1746.62	0.0034	0.00114	2854	0.00022125		1746.62	9.55809e-05	0.000234496
1749.65	0.00235	0.000772762	2858	0.000230625		1749.65	0.000100651	0.000225453
1752.68	0.00149	0.000534049	2862	0.00025125		1752.68	0.000120805	0.000208456
1755.72	0.000899779	0.000359272	2866	0.000285625		1755.72	0.000144695	0.000176185
1758.75	0.000756021	0.000274118	2870	0.000303125		1758.75	0.000133929	0.00017608
1761.78	0.000499059	0.000227153	2874	0.0003325		1761.78	9.95739e-05	0.000162011
1764.81	0.000316577	0.000162882	2878	0.000390625		1764.81	7.92539e-05	0.000143658
1767.85	0.000283297	0.000150751	2882	0.000431875		1767.85	7.0361e-05	0.000151438
1770.88	0.000129044	0.000150397	2886	0.000476875		1770.88	6.09025e-05	0.000138674
1773.91	8.36503e-05	0.000112931	2890	0.000524375		1773.91	5.46155e-05	0.000124528
1776.94	0.000103805	0.000108616	2894	0.000558125		1776.94	5.0277e-05	0.00012701
1779.97	3.28342e-05	0.000108863	2898	0.000626875		1779.97	4.78112e-05	0.000116049
1783.01	4.57175e-05	8.76487e-05	2902	0.00069375		1783.01	4.66199e-05	0.000114495
1786.04	5.5103e-05	9.26415e-05	2906	0.00074		1786.04	4.24417e-05	0.000117651
1789.07	1.8874e-05	8.95968e-05	2910	0.000791875		1789.07	4.05193e-05	0.000108993
1792.1	4.82387e-05	7.74369e-05	2914	0.0008525		1792.1	4.11576e-05	0.000112904
1795.14	3.89433e-05	8.47653e-05	2918	0.000913125		1795.14	3.87511e-05	0.000111098
1798.17	2.2129e-05	7.65534e-05	2922	0.0009925		1798.17	3.76329e-05	0.000103309
1801.2	4.91166e-05	7.0004e-05	2926	0.00107		1801.2	3.77436e-05	0.000110956
1804.23	2.93353e-05	7.55828e-05	2930	0.00111		1804.23	6.02563e-06	1.77827e-05
1807.27	2.86981e-05	6.58587e-05	2934	0.00112		1807.27	6.10422e-06	1.68477e-05
1810.3	4.65899e-05	6.70071e-05	2938	0.00114		1810.3	6.17484e-06	1.81942e-05
1813.33	2.45823e-05	7.00598e-05	2942	0.00116		1813.33	6.00866e-06	1.73681e-05
1816.36	3.43062e-05	5.92049e-05	2946	0.00117		1816.36	6.08912e-06	1.68726e-05
1819.39	4.00966e-05	6.472e-05	2950	0.00118		1819.39	6.02112e-06	1.7408e-05
1822.43	2.2769e-05	6.61733e-05	2954	0.00115		1822.43	5.95053e-06	1.64307e-05
1825.46	3.88185e-05	5.78804e-05	2958	0.00107		1825.46	6.08818e-06	1.70133e-05
1828.49	3.47119e-05	6.28927e-05	2962	0.00101		1828.49	5.94548e-06	1.73055e-05
1831.52	2.46044e-05	5.90464e-05	2966	0.000943125		1831.52	5.88322e-06	1.62883e-05
1834.56	3.97878e-05	5.43182e-05	2970	0.000866875		1834.56	5.94066e-06	1.71661e-05
1837.59	2.86946e-05	5.93226e-05	2974	0.000796875		1837.59	5.79274e-06	1.70143e-05
1840.62	2.74781e-05	5.33212e-05	2978	0.000714375		1840.62	5.84786e-06	1.63492e-05
1843.65	3.87952e-05	5.31788e-05	2982	0.000653125		1843.65	5.86693e-06	1.71697e-05
1846.69	2.52029e-05	5.7602e-05	2986	0.00059375		1846.69	5.72188e-06	1.64907e-05
1849.72	3.05977e-05	5.18351e-05	2990	0.000529375		1849.72	5.81445e-06	1.6496e-05
1852.75	3.53272e-05	5.42885e-05	2994	0.000493125		1852.75	5.76995e-06	1.72931e-05
1855.78	2.3483e-05	5.51113e-05	2998	0.00047625		1855.78	5.64904e-06	1.61447e-05
1858.81	3.29985e-05	5.04406e-05	3002	0.0004425		1858.81	5.73593e-06	1.63212e-05
1861.85	3.12414e-05	5.49181e-05	3006	0.00040125		1861.85	5.67215e-06	1.68358e-05
1864.88	2.406e-05	5.27839e-05	3010	0.00039375		1864.88	5.64731e-06	1.61867e-05
1867.91	3.44378e-05	4.92656e-05	3014	0.0003825		1867.91	5.72007e-06	1.69168e-05
1870.94	2.76671e-05	5.27174e-05	3018	0.000375625		1870.94	5.65393e-06	1.65061e-05
1873.98	2.58237e-05	4.91279e-05	3022	0.000381875		1873.98	5.70753e-06	1.56883e-05
1877.01	3.39018e-05	4.93488e-05	3026	0.000383125		1877.01	5.72264e-06	1.66871e-05
1880.04	2.50495e-05	5.13641e-05	3030	0.00038125		1880.04	5.64963e-06	1.62324e-05
1883.07	2.83804e-05	4.65708e-05	3034	0.00037875		1883.07	5.73969e-06	1.62233e-05
1886.11	3.23123e-05	4.90658e-05	3038	0.000373125		1886.11	5.69671e-06	1.73193e-05
1889.14	2.40487e-05	4.93956e-05	3042	0.00036125		1889.14	5.63286e-06	1.6357e-05
1892.17	3.08484e-05	4.58588e-05	3046	0.000348125		1892.17	5.70104e-06	1.63315e-05
1895.2	3.0335e-05	4.96975e-05	3050	0.000336875		1895.2	5.62725e-06	1.68342e-05
1898.24	2.48177e-05	4.75218e-05	3054	0.0003325		1898.24	5.65005e-06	1.58784e-05
1901.27	3.24037e-05	4.58671e-05	3058	0.0003225		1901.27	5.73602e-06	1.64186e-05
1904.3	2.81068e-05	5.05474e-05	3062	0.000303125		1904.3	5.70589e-06	1.66403e-05
1907.33	2.65563e-05	4.73273e-05	3066	0.00026625		1907.33	5.77241e-06	1.59374e-05
1910.36	3.26166e-05	4.708e-05	3070	0.000228125		1910.36	5.70089e-06	1.67005e-05
1913.4	2.60848e-05	5.0077e-05	3074	0.000205		1913.4	5.65448e-06	1.66418e-05
1916.43	2.85539e-05	4.75756e-05	3078	0.000188125		1916.43	5.86943e-06	1.63976e-05
1919.46	3.2133e-05	4.99369e-05	3082	0.000183125		1919.46	5.77513e-06	1.69236e-05
1922.49	2.60446e-05	4.95031e-05	3086	0.000173125		1922.49	5.65443e-06	1.64076e-05
1925.53	3.12342e-05	4.64334e-05	3090	0.00016625		1925.53	5.85629e-06	1.67215e-05
1928.56	3.073e-05	5.08439e-05	3094	0.000150625		1928.56	5.83796e-06	1.72158e-05
1931.59	2.59465e-05	4.9546e-05	3098	0.0001325		1931.59	5.80243e-06	1.68043e-05
1934.62	3.22177e-05	4.78981e-05	3102	0.000135625		1934.62	5.88976e-06	1.74501e-05
1937.66	2.91655e-05	5.19972e-05	3106	0.00013875		1937.66	5.7972e-06	1.72571e-05
1940.69	2.77331e-05	4.86657e-05	3110	0.000121875		1940.69	5.81494e-06	1.68322e-05
1943.72	3.32094e-05	4.77948e-05	3114	0.000115625		1943.72	5.86233e-06	1.77905e-05
1946.75	2.81214e-05	5.08251e-05	3118	0.00011875		1946.75	5.79967e-06	1.72797e-05
1949.78	2.96519e-05	4.79334e-05	3122	0.000104375		1949.78	5.86636e-06	1.70341e-05
1952.82	3.28108e-05	4.86908e-05	3126	7.9375e-05		1952.82	5.85594e-06	1.78878e-05
1955.85	2.73266e-05	4.92885e-05	3130	6.4375e-05		1955.85	5.86335e-06	1.7415e-05
1958.88	3.12414e-05	4.68468e-05	3134	7.25e-05		1958.88	6.02784e-06	1.77574e-05
1961.91	3.18448e-05	4.89944e-05	3138	7.875e-05		1961.91	6.0589e-06	1.81096e-05
1964.95	2.78403e-05	4.82528e-05	3142	6.375e-05		1964.95	6.15598e-06	1.75395e-05
1967.98	3.2709e-05	4.76881e-05	3146	4.75e-05		1967.98	6.28596e-06	1.83868e-05
1971.01	3.05806e-05	5.0172e-05	3150	5.5625e-05		1971.01	6.2093e-06	1.81927e-05
1974.04	2.88733e-05	4.76344e-05	3154	5.5625e-05		1974.04	6.21784e-06	1.77083e-05
1977.08	3.32861e-05	4.81195e-05	3158	5.3125e-05		1977.08	6.21396e-06	1.89224e-05
1980.11	2.96348e-05	4.96773e-05	3162	5.4375e-05		1980.11	6.14331e-06	1.84975e-05
1983.14	3.08423e-05	4.64144e-05	3166	4.5625e-05		1983.14	6.21671e-06	1.84522e-05
1986.17	3.3445e-05	4.78938e-05	3170	4.6875e-05		1986.17	6.18265e-06	1.94007e-05
1989.2	2.87486e-05	4.82243e-05	3174	4.1875e-05		1989.2	6.17893e-06	1.82628e-05
1992.24	3.15438e-05	4.59288e-05	3178	3.6875e-05		1992.24	6.35897e-06	1.84295e-05
1995.27	3.15514e-05	4.84201e-05	3182	5.25e-05		1995.27	6.39826e-06	1.91402e-05
1998.3	2.74553e-05	4.70561e-05	3186	5.6875e-05		1998.3	6.45278e-06	1.81591e-05
2001.33	3.11596e-05	4.53051e-05	3190	4.9375e-05		2001.33	6.531e-06	1.8764e-05
2004.37	2.92379e-05	4.72823e-05	3194	3.5e-05		2004.37	6.41916e-06	1.87693e-05
2007.4	2.76473e-05	4.51883e-05	3198	2.75e-05		2007.4	6.32059e-06	1.80067e-05
2010.43	3.16424e-05	4.54994e-05	3202	3.125e-05		2010.43	6.22848e-06	1.91561e-05
2013.46	2.8174e-05	4.65635e-05	3206	3.4375e-05		2013.46	6.19011e-06	1.86834e-05
2016.5	2.83826e-05	4.38777e-05	3210	2.875e-05		2016.5	6.22249e-06	1.80177e-05
2019.53	3.06127e-05	4.5804e-05	3214	2.3125e-05		2019.53	6.10535e-06	1.87538e-05
2022.56	2.64296e-05	4.57728e-05	3218	2.5e-05		2022.56	6.17279e-06	1.7606e-05
2025.59	2.84174e-05	4.33434e-05	3222	3.8125e-05		2025.59	6.37305e-06	1.74972e-05
2028.63	2.87096e-05	4.59934e-05	3226	4.375e-05		2028.63	6.28798e-06	1.82013e-05
2031.66	2.55252e-05	4.48088e-05	3230	3.3125e-05		2031.66	6.27371e-06	1.70567e-05
2034.69	2.89457e-05	4.38731e-05	3234	2.6875e-05		2034.69	6.29992e-06	1.75416e-05
2037.72	2.74601e-05	4.71613e-05	3238	1.125e-05		2037.72	6.18627e-06	1.79107e-05
2040.75	2.6241e-05	4.51379e-05	3242	6.875e-06		2040.75	6.24584e-06	1.67841e-05
2043.79	3.01274e-05	4.4914e-05	3246	2.1875e-05		2043.79	6.19824e-06	1.72042e-05
2046.82	2.7219e-05	4.70215e-05	3250	1.3125e-05		2046.82	6.04549e-06	1.69786e-05
2049.85	2.77394e-05	4.50229e-05	3254	7.5e-06		2049.85	6.13012e-06	1.65588e-05
2052.88	3.0619e-05	4.65023e-05	3258	2.8125e-05		2052.88	6.10013e-06	1.7069e-05
2055.92	2.7259e-05	4.75024e-05	3262	3.25e-05		2055.92	6.01359e-06	1.62134e-05
2058.95	2.95368e-05	4.59665e-05	3266	3.125e-05		2058.95	6.02055e-06	1.65497e-05
2061.98	3.08748e-05	4.8314e-05	3270	3.875e-05		2061.98	5.88096e-06	1.72666e-05
2065.01	2.8119e-05	4.78724e-05	3274	4.125e-05		2065.01	5.83847e-06	1.62655e-05
2068.05	3.12634e-05	4.69289e-05	3278	3.5625e-05		2068.05	5.83624e-06	1.70048e-05
2071.08	3.05428e-05	4.92055e-05	3282	3.3125e-05		2071.08	5.72458e-06	1.71811e-05
2074.11	2.91852e-05	4.82954e-05	3286	4.3125e-05		2074.11	5.76453e-06	1.59582e-05
2077.14	3.27581e-05	4.93326e-05	3290	4.1875e-05		2077.14	5.73797e-06	1.68681e-05
2080.17	3.07556e-05	5.09252e-05	3294	4.3125e-05		2080.17	5.68811e-06	1.68551e-05
2083.21	3.08599e-05	4.89055e-05	3298	5.125e-05		2083.21	5.76286e-06	1.63186e-05
2086.24	3.33172e-05	5.10131e-05	3302	4.3125e-05		2086.24	5.62378e-06	1.72341e-05
2089.27	3.07021e-05	5.17111e-05	3306	3.9375e-05		2089.27	5.58922e-06	1.65579e-05
2092.3	3.26666e-05	4.89829e-05	3310	3.4375e-05		2092.3	5.71737e-06	1.63765e-05
2095.34	3.39067e-05	5.06187e-05	3314	2.6875e-05		2095.34	5.59037e-06	1.71031e-05
2098.37	3.14198e-05	5.01315e-05	3318	1.75e-05		2098.37	5.57684e-06	1.64643e-05
2101.4	3.39227e-05	4.83788e-05	3322	1.6875e-05		2101.4	5.62781e-06	1.70567e-05
2104.43	3.3501e-05	4.97723e-05	3326	3.5e-05		2104.43	5.53775e-06	1.74184e-05
2107.47	3.24219e-05	4.81565e-05	3330	4.4375e-05		2107.47	5.64221e-06	1.67586e-05
2110.5	3.48393e-05	4.72144e-05	3334	3.9375e-05		2110.5	5.63328e-06	1.75077e-05
2113.53	3.24912e-05	4.77553e-05	3338	3.625e-05		2113.53	5.53679e-06	1.71481e-05
2116.56	3.29567e-05	4.58835e-05	3342	4.4375e-05		2116.56	5.66757e-06	1.67318e-05
2119.59	3.5243e-05	4.59887e-05	3346	3.625e-05		2119.59	5.60277e-06	1.75528e-05
2122.63	3.23747e-05	4.49485e-05	3350	4e-05		2122.63	5.55441e-06	1.68283e-05
2125.66	3.36442e-05	4.28676e-05	3354	5.125e-05		2125.66	5.70214e-06	1.71259e-05
2128.69	3.38354e-05	4.44431e-05	3358	3.8125e-05		2128.69	5.65792e-06	1.78672e-05
2131.72	3.09098e-05	4.36796e-05	3362	3.75e-05		2131.72	5.73491e-06	1.67499e-05
2134.76	3.34443e-05	4.25262e-05	3366	5.375e-05		2134.76	5.86273e-06	1.73984e-05
2137.79	3.24599e-05	4.37167e-05	3370	5.125e-05		2137.79	5.81921e-06	1.78972e-05
2140.82	3.01954e-05	4.23706e-05	3374	4.125e-05		2140.82	5.95998e-06	1.69834e-05
2143.85	3.22494e-05	4.29668e-05	3378	4.625e-05		2143.85	5.95716e-06	1.76031e-05
2146.89	2.98366e-05	4.44229e-05	3382	6.375e-05		2146.89	5.85331e-06	1.71309e-05
2149.92	2.92184e-05	4.29213e-05	3386	7.5e-05		2149.92	6.05037e-06	1.6619e-05
2152.95	3.08677e-05	4.37614e-05	3390	7.1875e-05		2152.95	6.03968e-06	1.76401e-05
2155.98	2.81152e-05	4.37764e-05	3394	7.75e-05		2155.98	5.92405e-06	1.69319e-05
2159.02	2.91027e-05	4.24726e-05	3398	8.25e-05		2159.02	5.94993e-06	1.70796e-05
2162.05	2.94728e-05	4.39587e-05	3402	8.4375e-05		2162.05	5.77736e-06	1.78397e-05
2165.08	2.71086e-05	4.32425e-05	3406	0.000108125		2165.08	5.75022e-06	1.6486e-05
2168.11	2.9647e-05	4.28424e-05	3410	0.000125		2168.11	5.80974e-06	1.68548e-05
2171.14	2.87487e-05	4.44506e-05	3414	0.00013875		2171.14	5.64951e-06	1.75688e-05
2174.18	2.70049e-05	4.28815e-05	3418	0.0001525		2174.18	5.66772e-06	1.70175e-05
2177.21	2.97617e-05	4.2698e-05	3422	0.00015375		2177.21	5.64224e-06	1.80469e-05
2180.24	2.77966e-05	4.33701e-05	3426	0.000165		2180.24	5.51381e-06	1.79691e-05
2183.27	2.72985e-05	4.19813e-05	3430	0.000183125		2183.27	5.59041e-06	1.73042e-05
2186.31	2.94228e-05	4.3037e-05	3434	0.000205		2186.31	5.48641e-06	1.81281e-05
2189.34	2.71324e-05	4.3058e-05	3438	0.0002175		2189.34	5.42105e-06	1.78183e-05
2192.37	2.85667e-05	4.2271e-05	3442	0.000221875		2192.37	5.55757e-06	1.82055e-05
2195.4	2.97422e-05	4.37311e-05	3446	0.000230625		2195.4	5.44199e-06	1.89273e-05
2198.44	2.71957e-05	4.22245e-05	3450	0.000233125		2198.44	5.45689e-06	1.80116e-05
2201.47	2.92421e-05	4.18346e-05	3454	0.00024125		2201.47	5.57249e-06	1.86331e-05
2204.5	2.89316e-05	4.39549e-05	3458	0.00026875		2204.5	5.44983e-06	1.88092e-05
2207.53	2.7104e-05	4.25351e-05	3462	0.000305625		2207.53	5.53295e-06	1.79285e-05
2210.56	2.93346e-05	4.24511e-05	3466	0.000326875		2210.56	5.58825e-06	1.91365e-05
2213.6	2.78287e-05	4.297e-05	3470	0.000340625		2213.6	5.50044e-06	1.9131e-05
2216.63	2.73749e-05	4.12577e-05	3474	0.000386875		2216.63	5.64458e-06	1.8481e-05
2219.66	2.91846e-05	4.23981e-05	3478	0.000439375		2219.66	5.62264e-06	1.9289e-05
2222.69	2.69745e-05	4.21874e-05	3482	0.000453125		2222.69	5.58323e-06	1.87802e-05
2225.73	2.79879e-05	4.06081e-05	3486	0.000446875		2225.73	5.77991e-06	1.89915e-05
2228.76	2.88917e-05	4.19442e-05	3490	0.000440625		2228.76	5.76809e-06	1.97545e-05
2231.79	2.667e-05	4.06765e-05	3494	0.00042125		2231.79	5.80673e-06	1.89729e-05
2234.82	2.86955e-05	3.97257e-05	3498	0.00039375		2234.82	5.88366e-06	1.9288e-05
2237.86	2.83746e-05	4.12591e-05	3502	0.000368125		2237.86	5.72607e-06	1.91016e-05
2240.89	2.68721e-05	3.99786e-05	3506	0.0003525		2240.89	5.77875e-06	1.87235e-05
2243.92	2.92653e-05	4.01409e-05	3510	0.000323125		2243.92	5.83915e-06	2.00117e-05
2246.95	2.76512e-05	4.08022e-05	3514	0.000260625		2246.95	5.79407e-06	1.91034e-05
2249.98	2.70669e-05	3.9228e-05	3518	0.000214375		2249.98	5.95411e-06	1.87003e-05
2253.02	2.89632e-05	4.05604e-05	3522	0.000166875		2253.02	5.91393e-06	2.0358e-05
2256.05	2.65294e-05	4.07838e-05	3526	0.00012		2256.05	5.8836e-06	1.94438e-05
2259.08	2.69817e-05	3.94828e-05	3530	0.00010375		2259.08	6.11097e-06	1.91862e-05
2262.11	2.778e-05	4.0883e-05	3534	0.0001		2262.11	6.06406e-06	1.98636e-05
2265.15	2.53232e-05	3.99939e-05	3538	6.5625e-05		2265.15	6.00071e-06	1.88591e-05
2268.18	2.68216e-05	3.94152e-05	3542	4.25e-05		2268.18	6.01408e-06	1.96262e-05
2271.21	2.65224e-05	4.11047e-05	3546	3.1875e-05		2271.21	5.86402e-06	2.00072e-05
2274.24	2.49323e-05	4.01492e-05	3550	2.875e-05		2274.24	5.91367e-06	1.94822e-05
2277.28	2.69862e-05	4.06232e-05	3554	5.375e-05		2277.28	5.88783e-06	2.0546e-05
2280.31	2.55036e-05	4.15588e-05	3558	3.75e-05		2280.31	5.71209e-06	1.95332e-05
2283.34	2.49879e-05	4.02889e-05	3562	2.75e-05		2283.34	5.81535e-06	1.92898e-05
2286.37	2.68558e-05	4.14297e-05	3566	3.75e-05		2286.37	5.81153e-06	2.12077e-05
2289.41	2.47287e-05	4.14005e-05	3570	3.8125e-05		2289.41	5.78444e-06	2.06754e-05
2292.44	2.55003e-05	4.07224e-05	3574	4.4375e-05		2292.44	5.94102e-06	2.18191e-05
2295.47	2.65895e-05	4.28184e-05	3578	4.8125e-05		2295.47	5.90494e-06	2.31992e-05
2298.5	2.43442e-05	4.18132e-05	3582	4.1875e-05		2298.5	6.0129e-06	2.12355e-05
2301.53	2.60449e-05	4.12153e-05	3586	4.75e-05		2301.53	6.19318e-06	2.25321e-05
2304.57	2.61442e-05	4.31708e-05	3590	4.375e-05		2304.57	6.09614e-06	2.40199e-05
2307.6	2.47149e-05	4.19172e-05	3594	1.375e-05		2307.6	6.16723e-06	2.22865e-05
2310.63	2.69221e-05	4.23937e-05	3598	1.8125e-05		2310.63	6.14659e-06	2.30226e-05
2313.66	2.5907e-05	4.39017e-05	3602	4.875e-05		2313.66	5.94333e-06	2.36612e-05
2316.7	2.56197e-05	4.22906e-05	3606	4.75e-05		2316.7	6.07207e-06	2.3279e-05
2319.73	2.76974e-05	4.31952e-05	3610	3.375e-05		2319.73	6.13224e-06	2.37963e-05
2322.76	2.58872e-05	4.38961e-05	3614	4e-05		2322.76	6.12591e-06	2.28855e-05
2325.79	2.66853e-05	4.274e-05	3618	5.5625e-05		2325.79	6.28852e-06	2.39444e-05
2328.83	2.80488e-05	4.39453e-05	3622	4.375e-05		2328.83	6.2386e-06	2.54445e-05
2331.86	2.64149e-05	4.3571e-05	3626	3.3125e-05		2331.86	6.3042e-06	2.35863e-05
2334.89	2.84659e-05	4.31211e-05	3630	3.9375e-05		2334.89	6.50713e-06	2.36618e-05
2337.92	2.85488e-05	4.4429e-05	3634	1.0625e-05		2337.92	6.47966e-06	2.44643e-05
2340.95	2.6807e-05	4.31864e-05	3638	2.1875e-05		2340.95	6.59488e-06	2.43251e-05
2343.99	2.89104e-05	4.32763e-05	3642	4.4375e-05		2343.99	6.66093e-06	2.53021e-05
2347.02	2.8046e-05	4.44259e-05	3646	3.625e-05		2347.02	6.57775e-06	2.37697e-05
2350.05	2.75538e-05	4.33778e-05	3650	4.3125e-05		2350.05	6.75921e-06	2.3781e-05
2353.08	2.94712e-05	4.41894e-05	3654	4.6875e-05		2353.08	6.84055e-06	2.66483e-05
2356.12	2.76777e-05	4.44949e-05	3658	4.375e-05		2356.12	6.86358e-06	2.48621e-05
2359.15	2.82381e-05	4.33851e-05	3662	3.3125e-05		2359.15	7.03616e-06	2.33982e-05
2362.18	2.95006e-05	4.38184e-05	3666	4.25e-05		2362.18	6.98252e-06	2.43338e-05
2365.21	2.77284e-05	4.28588e-05	3670	7.375e-05		2365.21	6.98681e-06	2.37256e-05
2368.25	2.93582e-05	4.3128e-05	3674	8.1875e-05		2368.25	7.07202e-06	2.5682e-05
2371.28	2.92308e-05	4.4795e-05	3678	6.75e-05		2371.28	6.97683e-06	2.60391e-05
2374.31	2.72017e-05	4.32702e-05	3682	5.6875e-05		2374.31	7.04647e-06	2.33242e-05
2377.34	2.90283e-05	4.3314e-05	3686	5.75e-05		2377.34	7.059e-06	2.44605e-05
2380.37	2.83313e-05	4.40607e-05	3690	4.5625e-05		2380.37	6.99202e-06	2.44041e-05
2383.41	2.778e-05	4.21877e-05	3694	2.9375e-05		2383.41	7.14417e-06	2.3502e-05
2386.44	2.95066e-05	4.26452e-05	3698	4e-05		2386.44	7.06138e-06	2.57189e-05
2389.47	2.77644e-05	4.28953e-05	3702	5.3125e-05		2389.47	6.94846e-06	2.43443e-05
2392.5	2.80678e-05	4.15832e-05	3706	4.875e-05		2392.5	7.03723e-06	2.30944e-05
2395.54	2.91369e-05	4.23796e-05	3710	4e-05		2395.54	6.91029e-06	2.50484e-05
2398.57	2.744e-05	4.19698e-05	3714	3.9375e-05		2398.57	6.89244e-06	2.421e-05
2401.6	2.87506e-05	4.13489e-05	3718	3.4375e-05		2401.6	6.86552e-06	2.43031e-05
2404.63	2.84894e-05	4.21481e-05	3722	2.75e-05		2404.63	6.63723e-06	2.4964e-05
2407.67	2.6957e-05	4.15979e-05	3726	3.75e-05		2407.67	6.84438e-06	2.34322e-05
2410.7	2.90131e-05	4.19718e-05	3730	4.625e-05		2410.7	6.94482e-06	2.45241e-05
2413.73	2.80325e-05	4.18611e-05	3734	5.0625e-05		2413.73	6.60194e-06	2.47906e-05
2416.76	2.72262e-05	4.06675e-05	3738	5.375e-05		2416.76	6.6346e-06	2.35418e-05
2419.79	2.88105e-05	4.20559e-05	3742	7.25e-05		2419.79	6.74692e-06	2.50954e-05
2422.83	2.68432e-05	4.18867e-05	3746	8.1875e-05		2422.83	6.61672e-06	2.51246e-05
2425.86	2.70365e-05	4.10097e-05	3750	7e-05		2425.86	6.5681e-06	2.44494e-05
2428.89	2.81822e-05	4.27606e-05	3754	4.9375e-05		2428.89	6.51766e-06	2.49603e-05
2431.92	2.63363e-05	4.18608e-05	3758	3.375e-05		2431.92	6.55013e-06	2.40087e-05
2434.96	2.75329e-05	4.08196e-05	3762	4.8125e-05		2434.96	6.51906e-06	2.48423e-05
2437.99	2.74589e-05	4.23386e-05	3766	4.0625e-05		2437.99	6.36908e-06	2.62623e-05
2441.02	2.57348e-05	4.22075e-05	3770	3.8125e-05		2441.02	6.49661e-06	2.58966e-05
2444.05	2.74771e-05	4.2584e-05	3774	4.4375e-05		2444.05	6.51661e-06	2.60684e-05
2447.09	2.66843e-05	4.30562e-05	3778	4.0625e-05		2447.09	6.38739e-06	2.50061e-05
2450.12	2.59565e-05	4.23367e-05	3782	3.875e-05		2450.12	6.51346e-06	2.56206e-05
2453.15	2.75485e-05	4.31747e-05	3786	3.25e-05		2453.15	6.51458e-06	2.84872e-05
2456.18	2.59994e-05	4.2665e-05	3790	4.5e-05		2456.18	6.49914e-06	2.78405e-05
2459.22	2.64192e-05	4.22312e-05	3794	4.375e-05		2459.22	6.56448e-06	2.78976e-05
2462.25	2.73971e-05	4.3826e-05	3798	5.0625e-05		2462.25	6.38427e-06	2.82369e-05
2465.28	2.54569e-05	4.29296e-05	3802	6.1875e-05		2465.28	6.40178e-06	2.57667e-05
2468.31	2.67768e-05	4.29091e-05	3806	5.5e-05		2468.31	6.51382e-06	2.77886e-05
2471.34	2.69845e-05	4.41043e-05	3810	4.0625e-05		2471.34	6.40239e-06	2.96812e-05
2474.38	2.53873e-05	4.27709e-05	3814	2.3125e-05		2474.38	6.4527e-06	2.75473e-05
2477.41	2.70188e-05	4.36853e-05	3818	2.3125e-05		2477.41	6.40897e-06	2.97659e-05
2480.44	2.61898e-05	4.45129e-05	3822	2.875e-05		2480.44	6.33315e-06	3.09001e-05
2483.47	2.55077e-05	4.31098e-05	3826	2.8125e-05		2483.47	6.49644e-06	2.80778e-05
2486.51	2.72272e-05	4.45815e-05	3830	2.375e-05		2486.51	6.38335e-06	2.8827e-05
2489.54	2.58751e-05	4.45545e-05	3834	3.875e-05		2489.54	6.3424e-06	2.95829e-05
2492.57	2.63538e-05	4.34232e-05	3838	6.25e-05		2492.57	6.54074e-06	3.02682e-05
2495.6	2.74208e-05	4.54729e-05	3842	4.6875e-05		2495.6	6.41214e-06	3.38035e-05
2498.64	2.56998e-05	4.51009e-05	3846	3.6875e-05		2498.64	6.41848e-06	3.39295e-05
2501.67	2.71196e-05	4.45385e-05				2501.67	6.56767e-06	3.15377e-05
2504.7	2.7335e-05	4.59781e-05				2504.7	6.51532e-06	3.158e-05
2507.73	2.58047e-05	4.47044e-05				2507.73	6.68121e-06	3.24402e-05
2510.76	2.75558e-05	4.48731e-05				2510.76	6.80357e-06	3.23551e-05
2513.8	2.67832e-05	4.59126e-05				2513.8	6.81207e-06	3.24677e-05
2516.83	2.60626e-05	4.44274e-05				2516.83	6.96096e-06	3.45082e-05
2519.86	2.77719e-05	4.54145e-05				2519.86	6.88931e-06	3.53336e-05
2522.89	2.63413e-05	4.66482e-05				2522.89	6.92413e-06	3.41561e-05
2525.93	2.67587e-05	4.62958e-05				2525.93	7.07199e-06	3.49941e-05
2528.96	2.8037e-05	4.75515e-05				2528.96	6.90008e-06	3.47282e-05
2531.99	2.63407e-05	4.77393e-05				2531.99	6.92287e-06	3.39152e-05
2535.02	2.7431e-05	4.79332e-05				2535.02	6.95901e-06	3.57707e-05
2538.06	2.75741e-05	4.87674e-05				2538.06	6.86273e-06	3.54922e-05
2541.09	2.61591e-05	4.80678e-05				2541.09	7.14466e-06	3.62036e-05
2544.12	2.78919e-05	4.94056e-05				2544.12	7.24341e-06	3.80377e-05
2547.15	2.71523e-05	5.03709e-05				2547.15	7.2628e-06	3.5281e-05
2550.19	2.64748e-05	4.93521e-05				2550.19	7.58359e-06	3.65354e-05
2553.22	2.81662e-05	5.09216e-05				2553.22	7.5294e-06	3.92088e-05
2556.25	2.68033e-05	5.13894e-05				2556.25	7.56799e-06	3.61781e-05
2559.28	2.73517e-05	5.11802e-05				2559.28	7.8385e-06	3.87741e-05
2562.31	2.88062e-05	5.33965e-05				2562.31	7.66765e-06	4.18978e-05
2565.35	2.74144e-05	5.30327e-05				2565.35	7.72024e-06	3.87053e-05
2568.38	2.88322e-05	5.2891e-05				2568.38	7.92559e-06	3.96646e-05
2571.41	2.90049e-05	5.43281e-05				2571.41	7.8802e-06	3.90659e-05
2574.44	2.7559e-05	5.30015e-05				2574.44	8.05711e-06	3.61241e-05
2577.48	2.98819e-05	5.37589e-05				2577.48	8.02222e-06	3.88756e-05
2580.51	2.97523e-05	5.51236e-05				2580.51	7.99109e-06	3.86649e-05
2583.54	2.88123e-05	5.34025e-05				2583.54	8.32529e-06	3.83331e-05
2586.57	3.0171e-05	5.4431e-05				2586.57	8.19491e-06	4.12754e-05
2589.61	2.89184e-05	5.55739e-05				2589.61	8.12409e-06	3.91305e-05
2592.64	2.94524e-05	5.41916e-05				2592.64	8.29148e-06	3.98904e-05
2595.67	3.0876e-05	5.40703e-05				2595.67	8.01926e-06	4.31585e-05
2598.7	2.95161e-05	5.34897e-05				2598.7	8.10436e-06	4.15895e-05
2601.73	3.08366e-05	5.38297e-05				2601.73	8.22877e-06	4.3223e-05
2604.77	3.11163e-05	5.47082e-05				2604.77	7.82406e-06	4.46404e-05
2607.8	2.97402e-05	5.27199e-05				2607.8	7.79305e-06	4.41571e-05
2610.83	3.15821e-05	5.26641e-05				2610.83	7.77758e-06	4.61042e-05
2613.86	3.08938e-05	5.33269e-05				2613.86	7.74836e-06	4.25204e-05
2616.9	2.99166e-05	5.21003e-05				2616.9	8.04327e-06	4.15018e-05
2619.93	3.1572e-05	5.34986e-05				2619.93	7.73827e-06	4.729e-05
2622.96	3.02269e-05	5.36065e-05				2622.96	7.51277e-06	4.58665e-05
2625.99	3.0164e-05	5.20952e-05				2625.99	7.79395e-06	4.45773e-05
2629.03	3.11846e-05	5.39738e-05				2629.03	7.57385e-06	4.77584e-05
2632.06	2.94989e-05	5.40495e-05				2632.06	7.44057e-06	4.86385e-05
2635.09	3.02634e-05	5.27219e-05				2635.09	7.40771e-06	5.16033e-05
2638.12	3.04034e-05	5.37979e-05				2638.12	7.1243e-06	5.09008e-05
2641.15	2.90355e-05	5.38529e-05				2641.15	7.30196e-06	4.82303e-05
2644.19	3.03377e-05	5.43567e-05				2644.19	7.23605e-06	5.13309e-05
2647.22	2.92753e-05	5.58208e-05				2647.22	6.96595e-06	4.96659e-05
2650.25	2.82988e-05	5.62689e-05				2650.25	7.18264e-06	4.96374e-05
2653.28	2.96742e-05	5.7217e-05				2653.28	6.92412e-06	5.46472e-05
2656.32	2.80656e-05	5.67041e-05				2656.32	6.70261e-06	5.19249e-05
2659.35	2.79565e-05	5.60239e-05				2659.35	6.94847e-06	5.51843e-05
2662.38	2.8873e-05	5.71556e-05				2662.38	6.74461e-06	6.21305e-05
2665.41	2.74068e-05	5.69166e-05				2665.41	6.84712e-06	5.71641e-05
2668.45	2.85848e-05	5.80802e-05				2668.45	7.06716e-06	5.88811e-05
2671.48	2.85664e-05	5.96273e-05				2671.48	6.78726e-06	6.36792e-05
2674.51	2.69584e-05	5.75921e-05				2674.51	7.01488e-06	5.73963e-05
2677.54	2.87507e-05	5.80338e-05				2677.54	7.11333e-06	5.77184e-05
2680.57	2.83358e-05	6.00137e-05				2680.57	6.85809e-06	6.15227e-05
2683.61	2.75679e-05	5.93756e-05				2683.61	7.14121e-06	6.13666e-05
2686.64	2.90718e-05	6.04728e-05				2686.64	7.15966e-06	6.74186e-05
2689.67	2.76762e-05	6.1952e-05				2689.67	7.16724e-06	6.79922e-05
2692.7	2.77194e-05	6.23452e-05				2692.7	7.47174e-06	6.25973e-05
2695.74	2.8796e-05	6.31179e-05				2695.74	7.24369e-06	7.05019e-05
2698.77	2.73298e-05	6.29098e-05				2698.77	7.32883e-06	8.0649e-05
2701.8	2.84033e-05	6.49953e-05				2701.8	7.65264e-06	7.52583e-05
2704.83	2.88092e-05	6.74636e-05				2704.83	7.70383e-06	6.89739e-05
2707.87	2.77256e-05	6.6785e-05				2707.87	8.27946e-06	7.65961e-05
2710.9	2.91735e-05	6.87575e-05				2710.9	8.4332e-06	7.96213e-05
2713.93	2.83971e-05	7.05703e-05				2713.93	8.26345e-06	7.20845e-05
2716.96	2.80029e-05	6.95907e-05				2716.96	8.92315e-06	7.76889e-05
2720	2.95087e-05	7.16233e-05				2720	9.07397e-06	8.4039e-05
2723.03	2.78161e-05	7.22887e-05				2723.03	8.85272e-06	7.46699e-05
2726.06	2.82312e-05	7.13925e-05				2726.06	9.04515e-06	7.65858e-05
2729.09	2.94064e-05	7.45646e-05				2729.09	8.77243e-06	8.84944e-05
2732.12	2.74753e-05	7.68285e-05				2732.12	8.65917e-06	9.07106e-05
2735.16	2.87043e-05	7.83678e-05				2735.16	8.67852e-06	9.39008e-05
2738.19	2.92507e-05	8.04186e-05				2738.19	8.28702e-06	0.000100698
2741.22	2.76831e-05	7.85538e-05				2741.22	8.35884e-06	0.000105586
2744.25	2.92664e-05	7.88912e-05				2744.25	8.2183e-06	0.000103343
2747.29	2.90303e-05	8.47574e-05				2747.29	7.92868e-06	9.66428e-05
2750.32	2.85378e-05	8.9187e-05				2750.32	8.2937e-06	0.000105963
2753.35	3.00423e-05	8.99396e-05				2753.35	8.08606e-06	0.000112995
2756.38	2.87223e-05	8.97107e-05				2756.38	7.91142e-06	0.000101896
2759.42	2.91574e-05	9.25357e-05				2759.42	8.32843e-06	0.000108553
2762.45	3.04283e-05	9.67445e-05				2762.45	8.06347e-06	0.000124159
2765.48	2.88915e-05	9.85771e-05				2765.48	8.00978e-06	0.000123326
2768.51	3.00233e-05	0.000100533				2768.51	8.25338e-06	0.000125751
2771.54	3.04411e-05	0.000100932				2771.54	8.10484e-06	0.000130527
2774.58	2.94151e-05	0.000101643				2774.58	8.44631e-06	0.000137562
2777.61	3.12405e-05	0.000107761				2777.61	8.5143e-06	0.000151642
2780.64	3.07175e-05	0.000111289				2780.64	8.37812e-06	0.000151904
2783.67	3.02561e-05	0.000111992				2783.67	8.79044e-06	0.000152849
2786.71	3.17509e-05	0.000115475				2786.71	8.54451e-06	0.000168241
2789.74	3.04313e-05	0.000117085				2789.74	8.66757e-06	0.000177731
2792.77	3.14101e-05	0.000119493				2792.77	9.35532e-06	0.000181936
2795.8	3.26939e-05	0.000121231				2795.8	8.87996e-06	0.000181031
2798.84	3.07305e-05	0.000121027				2798.84	8.99143e-06	0.00018085
2801.87	3.23199e-05	0.000129113				2801.87	9.8123e-06	0.000189592
2804.9	3.31325e-05	0.000131208				2804.9	9.77296e-06	0.000194216
2807.93	3.2026e-05	0.000124337				2807.93	1.01749e-05	0.000212312
2810.96	3.44486e-05	0.000133914				2810.96	1.06061e-05	0.000234315
2814	3.43078e-05	0.000141947				2814	1.0708e-05	0.000227055
2817.03	3.3569e-05	0.000134177				2817.03	1.15397e-05	0.00022769
2820.06	3.5756e-05	0.000139384				2820.06	1.21337e-05	0.000237213
2823.09	3.55515e-05	0.000151767				2823.09	1.28805e-05	0.000237733
2826.13	3.6392e-05	0.000155439				2826.13	1.38104e-05	0.00025447
2829.16	3.74538e-05	0.000158145				2829.16	1.4062e-05	0.000252872
2832.19	3.65621e-05	0.000158108				2832.19	1.55343e-05	0.000260721
2835.22	3.89036e-05	0.000165315				2835.22	1.71582e-05	0.000321378
2838.26	3.91988e-05	0.000179888				2838.26	1.74208e-05	0.000325809
2841.29	3.80574e-05	0.000181548				2841.29	1.87972e-05	0.000296492
2844.32	4.09431e-05	0.000185498				2844.32	2.04361e-05	0.000327374
2847.35	4.07423e-05	0.000199821				2847.35	2.11509e-05	0.000333602
2850.39	4.04731e-05	0.000206261				2850.39	2.18284e-05	0.000329657
2853.42	4.28572e-05	0.00021441				2853.42	2.12874e-05	0.000373273
2856.45	4.14434e-05	0.000228412				2856.45	2.10859e-05	0.000401222
2859.48	4.20318e-05	0.000236131				2859.48	2.22462e-05	0.000425335
2862.51	4.34872e-05	0.000243441				2862.51	2.23077e-05	0.000425107
2865.55	4.17038e-05	0.000257187				2865.55	2.24704e-05	0.000416377
2868.58	4.41629e-05	0.000274994				2868.58	2.37208e-05	0.000516123
2871.61	4.5653e-05	0.000284107				2871.61	2.52265e-05	0.000584839
2874.64	4.38702e-05	0.000287941				2874.64	2.68847e-05	0.00053843
2877.68	4.55264e-05	0.000311399				2877.68	2.66304e-05	0.00054717
2880.71	4.57294e-05	0.000339518				2880.71	2.6335e-05	0.000576036
2883.74	4.67428e-05	0.000359512				2883.74	2.86633e-05	0.000606368
2886.77	4.97258e-05	0.000390066				2886.77	2.98722e-05	0.000698216
2889.81	4.81617e-05	0.000415495				2889.81	2.97681e-05	0.000731697
2892.84	4.96133e-05	0.000442539				2892.84	3.08047e-05	0.000793799
2895.87	5.24853e-05	0.000481626				2895.87	3.2616e-05	0.000939739
2898.9	5.0664e-05	0.000488536				2898.9	3.53654e-05	0.000932193
2901.93	5.27423e-05	0.000506392				2901.93	3.64668e-05	0.000863336
2904.97	5.4157e-05	0.000571687				2904.97	3.64978e-05	0.000922218
2908	5.24775e-05	0.000591043				2908	3.92193e-05	0.00104
2911.03	5.62268e-05	0.000598879				2911.03	4.05955e-05	0.00123
2914.06	5.88381e-05	0.000674328				2914.06	4.05398e-05	0.00136
2917.1	6.02585e-05	0.000716612				2917.1	4.31091e-05	0.00138
2920.13	6.47383e-05	0.000724939				2920.13	4.51437e-05	0.00144
2923.16	6.60866e-05	0.000789443				2923.16	4.71753e-05	0.00145
2926.19	6.77033e-05	0.000839248				2926.19	4.94214e-05	0.00153
2929.23	6.92352e-05	0.000849924				2929.23	4.93986e-05	0.00183
2932.26	6.95674e-05	0.000879068				2932.26	5.25576e-05	0.00187
2935.29	7.59341e-05	0.000890632				2935.29	5.75651e-05	0.00169
2938.32	7.8139e-05	0.0008799				2938.32	6.02134e-05	0.00174
2941.35	7.50693e-05	0.000876				2941.35	6.54625e-05	0.00172
2944.39	7.9825e-05	0.000868				2944.39	7.07666e-05	0.0016
2947.42	8.29742e-05	0.000877674				2947.42	7.44743e-05	0.00167
2950.45	8.24496e-05	0.000885782				2950.45	7.96904e-05	0.00167
2953.48	8.75878e-05	0.000856789				2953.48	8.20776e-05	0.00147
2956.52	9.37158e-05	0.000832966				2956.52	8.59614e-05	0.00137
2959.55	0.00010058	0.000800873				2959.55	9.18774e-05	0.00131
2962.58	0.000107455	0.000739901				2962.58	9.06583e-05	0.00125
2965.61	0.000117277	0.000711584				2965.61	9.3896e-05	0.00125
2968.65	0.000134085	0.000695324				2968.65	0.00010764	0.00116
2971.68	0.000138172	0.000654466				2971.68	0.000120286	0.0011
2974.71	0.000143581	0.000636702				2974.71	0.000132459	0.00112
2977.74	0.000182501	0.000617501				2977.74	0.000146462	0.00105
2980.78	0.000213032	0.000560321				2980.78	0.000173877	0.000973775
2983.81	0.000218736	0.000518668				2983.81	0.000214701	0.000952487
2986.84	0.000267359	0.000508552				2986.84	0.00023359	0.00087011
2989.87	0.000353794	0.000502666				2989.87	0.000254779	0.000802054
2992.9	0.000413056	0.000489867				2992.9	0.000319993	0.000817668
2995.94	0.000477062	0.000471864				2995.94	0.00037714	0.000822611
2998.97	0.000595452	0.000465562				2998.97	0.00043886	0.00079987
3002	0.00070799	0.000449464				3002	0.000578025	0.000786447
3005.03	0.00077159	0.000416197				3005.03	0.000717401	0.000756689
3008.07	0.000837764	0.000420056				3008.07	0.000836402	0.00071345
3011.1	0.000906319	0.000431288				3011.1	0.00108	0.00071874
3014.13	0.000939163	0.000400462				3014.13	0.00139	0.000730731
3017.16	0.000961697	0.000383362				3017.16	0.00156	0.000669191
3020.2	0.000960883	0.000381514				3020.2	0.00169	0.000640237
3023.23	0.000921543	0.000361311				3023.23	0.00186	0.000694722
3026.26	0.000939593	0.000359675				3026.26	0.00187	0.000685298
3029.29	0.00104	0.000356183				3029.29	0.00163	0.000622296
3032.32	0.0011	0.000329217				3032.32	0.0013	0.000616761
3035.36	0.00109	0.000331561				3035.36	0.000974074	0.000617209
3038.39	0.00102	0.000335994				3038.39	0.00067618	0.000585453
3041.42	0.000917249	0.0003061				3041.42	0.000525965	0.000566327
3044.45	0.000844497	0.000294181				3044.45	0.000487851	0.000555778
3047.49	0.000801242	0.000297722				3047.49	0.000423712	0.000528423
3050.52	0.000738526	0.000282665				3050.52	0.000364649	0.000501889
3053.55	0.000643593	0.00027005				3053.55	0.000360416	0.000504017
3056.58	0.000551181	0.000265484				3056.58	0.000350344	0.000492292
3059.62	0.000507687	0.000255302				3059.62	0.000334509	0.000439872
3062.65	0.000496007	0.000239148				3062.65	0.000341975	0.000420728
3065.68	0.000468512	0.000224948				3065.68	0.000336972	0.000428921
3068.71	0.000438746	0.000220347				3068.71	0.000318474	0.000404391
3071.74	0.000419735	0.000208611				3071.74	0.00031321	0.000393738
3074.78	0.000403467	0.000193143				3074.78	0.000309474	0.000396321
3077.81	0.000396738	0.000195259				3077.81	0.000305071	0.00036515
3080.84	0.000380282	0.000186028				3080.84	0.000308399	0.000345342
3083.87	0.000357101	0.000164543				3083.87	0.000308913	0.000346641
3086.91	0.000355127	0.000167378				3086.91	0.000303761	0.000328889
3089.94	0.000347185	0.000166424				3089.94	0.000299259	0.000303642
3092.97	0.000333202	0.000149645				3092.97	0.000294889	0.00029296
3096	0.000340875	0.000149048				3096	0.000290638	0.000299072
3099.04	0.000336013	0.000145641				3099.04	0.000289375	0.000292635
3102.07	0.000316661	0.000130718				3102.07	0.00028973	0.000264367
3105.1	0.0003132	0.000127539				3105.1	0.00028753	0.000259318
3108.13	0.000303742	0.000125605				3108.13	0.00028511	0.000261028
3111.17	0.000289284	0.000121792				3111.17	0.000284998	0.000234275
3114.2	0.000289259	0.000121819				3114.2	0.000282674	0.000216288
3117.23	0.000290791	0.000115846				3117.23	0.000276999	0.000213385
3120.26	0.000294322	0.000111725				3120.26	0.000269593	0.000205992
3123.29	0.00029129	0.000109707				3123.29	0.000263981	0.000200066
3126.33	0.000272903	0.000102392				3126.33	0.000263413	0.000190548
3129.36	0.000269922	0.000102231				3129.36	0.000258877	0.00018548
3132.39	0.000277314	0.000103364				3132.39	0.000253154	0.000182724
3135.42	0.000263635	9.75475e-05				3135.42	0.000259387	0.000168101
3138.46	0.000242582	9.61594e-05				3138.46	0.0002586	0.000165699
3141.49	0.000232123	9.32313e-05				3141.49	0.000240228	0.000167962
3144.52	0.000234593	8.63626e-05				3144.52	0.000230247	0.000154432
3147.55	0.000242092	8.58094e-05				3147.55	0.000228858	0.00015185
3150.59	0.000230578	8.52668e-05				3150.59	0.000223039	0.000153527
3153.62	0.000206986	8.27076e-05				3153.62	0.000221674	0.000144099
3156.65	0.000195871	8.12884e-05				3156.65	0.000217059	0.000139615
3159.68	0.000189747	7.7806e-05				3159.68	0.000202184	0.00013254
3162.71	0.000182213	7.70103e-05				3162.71	0.000194191	0.000125151
3165.75	0.000176675	7.70877e-05				3165.75	0.000188905	0.000124183
3168.78	0.000167428	7.27326e-05				3168.78	0.000174297	0.000116675
3171.81	0.000157485	7.09355e-05				3171.81	0.000163462	0.000115142
3174.84	0.000145845	7.18574e-05				3174.84	0.000159091	0.000117175
3177.88	0.000125726	7.20034e-05				3177.88	0.000148896	0.000109147
3180.91	0.000111877	7.17029e-05				3180.91	0.000137833	0.000109087
3183.94	0.000109614	6.82318e-05				3183.94	0.000133832	0.0001091
3186.97	0.000100822	6.64555e-05				3186.97	0.000127879	0.000100331
3190.01	8.81177e-05	6.8034e-05				3190.01	0.000116199	9.9526e-05
3193.04	8.32602e-05	6.56005e-05				3193.04	0.000110083	9.6558e-05
3196.07	7.75287e-05	6.32462e-05				3196.07	0.000108363	9.14089e-05
3199.1	6.9038e-05	6.41135e-05				3199.1	9.90114e-05	9.25457e-05
3202.13	6.55468e-05	6.31703e-05				3202.13	8.78475e-05	8.73501e-05
3205.17	6.24738e-05	6.23715e-05				3205.17	8.41506e-05	8.56276e-05
3208.2	5.81338e-05	6.2301e-05				3208.2	8.10307e-05	8.74003e-05
3211.23	5.59079e-05	6.09728e-05				3211.23	7.44546e-05	7.95105e-05
3214.26	5.19407e-05	6.01093e-05				3214.26	6.86898e-05	7.94764e-05
3217.3	4.78566e-05	5.91506e-05				3217.3	6.44544e-05	8.25272e-05
3220.33	4.68414e-05	5.85939e-05				3220.33	6.09243e-05	7.52676e-05
3223.36	4.50455e-05	5.89228e-05				3223.36	5.77601e-05	7.41013e-05
3226.39	4.35646e-05	5.82353e-05				3226.39	5.43443e-05	7.60444e-05
3229.43	4.25336e-05	5.7724e-05				3229.43	5.10699e-05	7.44008e-05
3232.46	3.91565e-05	5.70085e-05				3232.46	4.80325e-05	7.42273e-05
3235.49	3.7603e-05	5.56918e-05				3235.49	4.518e-05	7.04647e-05
3238.52	3.78751e-05	5.58143e-05				3238.52	4.30228e-05	6.87322e-05
3241.55	3.62252e-05	5.54641e-05				3241.55	4.16815e-05	6.85783e-05
3244.59	3.44549e-05	5.48739e-05				3244.59	3.97804e-05	6.37805e-05
3247.62	3.27993e-05	5.55027e-05				3247.62	3.65348e-05	6.48517e-05
3250.65	3.16628e-05	5.48693e-05				3250.65	3.47161e-05	6.58214e-05
3253.68	3.16309e-05	5.44184e-05				3253.68	3.4676e-05	6.22284e-05
3256.72	3.04431e-05	5.41884e-05				3256.72	3.27984e-05	6.35949e-05
3259.75	2.99397e-05	5.20847e-05				3259.75	2.97469e-05	6.08662e-05
3262.78	3.00341e-05	5.22814e-05				3262.78	2.75356e-05	5.82674e-05
3265.81	2.86137e-05	5.36973e-05				3265.81	2.58659e-05	6.25229e-05
3268.85	2.87719e-05	5.20127e-05				3268.85	2.54053e-05	5.79218e-05
3271.88	2.90426e-05	5.11613e-05				3271.88	2.45944e-05	5.4023e-05
3274.91	2.7758e-05	5.21169e-05				3274.91	2.25819e-05	5.87294e-05
3277.94	2.82685e-05	5.18535e-05				3277.94	2.23363e-05	5.61308e-05
3280.98	2.82785e-05	5.12145e-05				3280.98	2.26373e-05	5.33856e-05
3284.01	2.73536e-05	5.11949e-05				3284.01	2.11104e-05	5.48629e-05
3287.04	2.79819e-05	5.17764e-05				3287.04	1.95499e-05	5.22361e-05
3290.07	2.76316e-05	5.14306e-05				3290.07	1.85754e-05	5.33773e-05
3293.1	2.74467e-05	5.0285e-05				3293.1	1.8127e-05	5.59948e-05
3296.14	2.80905e-05	5.11275e-05				3296.14	1.81892e-05	5.30657e-05
3299.17	2.71919e-05	5.1517e-05				3299.17	1.74833e-05	5.231e-05
3302.2	2.73523e-05	5.05095e-05				3302.2	1.64197e-05	5.40062e-05
3305.23	2.76648e-05	5.13282e-05				3305.23	1.55661e-05	5.26687e-05
3308.27	2.67105e-05	5.12598e-05				3308.27	1.49536e-05	4.9501e-05
3311.3	2.75033e-05	5.01728e-05				3311.3	1.48338e-05	5.06343e-05
3314.33	2.75741e-05	5.14155e-05				3314.33	1.40824e-05	5.53072e-05
3317.36	2.66214e-05	5.18975e-05				3317.36	1.34298e-05	5.30285e-05
3320.4	2.71952e-05	5.13569e-05				3320.4	1.36437e-05	4.83795e-05
3323.43	2.67241e-05	5.17013e-05				3323.43	1.28078e-05	4.99672e-05
3326.46	2.64654e-05	5.10005e-05				3326.46	1.21409e-05	5.12822e-05
3329.49	2.70366e-05	5.11177e-05				3329.49	1.2565e-05	5.17384e-05
3332.52	2.60693e-05	5.21601e-05				3332.52	1.18429e-05	5.08404e-05
3335.56	2.63588e-05	5.11834e-05				3335.56	1.11468e-05	4.74868e-05
3338.59	2.6697e-05	5.09263e-05				3338.59	1.12497e-05	4.93918e-05
3341.62	2.5435e-05	5.15773e-05				3341.62	1.06142e-05	5.03667e-05
3344.65	2.59502e-05	5.08521e-05				3344.65	1.02561e-05	4.91458e-05
3347.69	2.59827e-05	5.15003e-05				3347.69	1.02132e-05	5.60533e-05
3350.72	2.52037e-05	5.31589e-05				3350.72	9.75056e-06	5.8157e-05
3353.75	2.5943e-05	5.31098e-05				3353.75	9.66886e-06	5.18082e-05
3356.78	2.54011e-05	5.26779e-05				3356.78	9.45008e-06	5.33126e-05
3359.82	2.51384e-05	5.28733e-05				3359.82	9.10396e-06	5.7023e-05
3362.85	2.58989e-05	5.37393e-05				3362.85	8.98189e-06	5.47746e-05
3365.88	2.49646e-05	5.47146e-05				3365.88	8.51334e-06	5.20988e-05
3368.91	2.51745e-05	5.45403e-05				3368.91	8.49467e-06	5.19815e-05
3371.94	2.5717e-05	5.47647e-05				3371.94	8.5316e-06	5.42493e-05
3374.98	2.49143e-05	5.64835e-05				3374.98	7.93992e-06	5.36314e-05
3378.01	2.55354e-05	5.76568e-05				3378.01	8.03461e-06	5.13042e-05
3381.04	2.5339e-05	5.75983e-05				3381.04	8.17557e-06	5.32478e-05
3384.07	2.47508e-05	5.76683e-05				3384.07	7.77618e-06	5.58503e-05
3387.11	2.58219e-05	5.85057e-05				3387.11	7.80129e-06	5.99768e-05
3390.14	2.53091e-05	5.97472e-05				3390.14	7.7183e-06	6.20905e-05
3393.17	2.52349e-05	6.1871e-05				3393.17	7.70879e-06	5.52889e-05
3396.2	2.62714e-05	6.49975e-05				3396.2	7.9397e-06	5.49277e-05
3399.24	2.571e-05	6.6846e-05				3399.24	7.72385e-06	6.61671e-05
3402.27	2.63869e-05	6.77301e-05				3402.27	7.89069e-06	7.18578e-05
3405.3	2.68055e-05	7.03444e-05				3405.3	8.06214e-06	6.94e-05
3408.33	2.61597e-05	7.30859e-05				3408.33	7.84349e-06	6.7713e-05
3411.37	2.76064e-05	7.53708e-05				3411.37	8.25845e-06	7.16906e-05
3414.4	2.7807e-05	7.95159e-05				3414.4	8.31864e-06	7.49999e-05
3417.43	2.85255e-05	8.19858e-05				3417.43	8.12953e-06	7.24791e-05
3420.46	3.13831e-05	8.08864e-05				3420.46	8.57963e-06	7.54866e-05
3423.49	3.08293e-05	8.30639e-05				3423.49	8.41357e-06	8.06976e-05
3426.53	3.20287e-05	8.88135e-05				3426.53	8.28867e-06	8.15257e-05
3429.56	3.59242e-05	9.064e-05				3429.56	8.52704e-06	9.14374e-05
3432.59	3.51352e-05	9.06085e-05				3432.59	8.05009e-06	0.000100255
3435.62	3.57873e-05	9.4431e-05				3435.62	8.13214e-06	9.61859e-05
3438.66	3.8416e-05	9.8135e-05				3438.66	8.35196e-06	9.62136e-05
3441.69	3.64275e-05	9.91072e-05				3441.69	7.96512e-06	0.000100881
3444.72	3.53544e-05	0.000100819				3444.72	8.39182e-06	0.000107044
3447.75	3.56837e-05	0.000102277				3447.75	8.49537e-06	0.000119841
3450.79	3.43589e-05	0.000103472				3450.79	8.1655e-06	0.000128484
3453.82	3.45899e-05	0.000108727				3453.82	8.61375e-06	0.000130185
3456.85	3.4809e-05	0.000114962				3456.85	8.25885e-06	0.000133047
3459.88	3.5603e-05	0.000117914				3459.88	7.73174e-06	0.000146481
3462.91	3.79234e-05	0.000121197				3462.91	7.91985e-06	0.000166997
3465.95	3.7463e-05	0.000125232				3465.95	7.46288e-06	0.000164346
3468.98	3.63474e-05	0.000128997				3468.98	7.38122e-06	0.000150205
3472.01	3.50889e-05	0.000137258				3472.01	7.51928e-06	0.000161377
3475.04	3.15534e-05	0.000146751				3475.04	7.01557e-06	0.000178816
3478.08	2.97335e-05	0.00014853				3478.08	7.2528e-06	0.000193119
3481.11	2.84718e-05	0.000146683				3481.11	7.23386e-06	0.000213045
3484.14	2.63937e-05	0.000150007				3484.14	6.72277e-06	0.000221005
3487.17	2.62726e-05	0.000161019				3487.17	6.9161e-06	0.000223295
3490.21	2.54641e-05	0.00017654				3490.21	6.43669e-06	0.000222082
3493.24	2.46792e-05	0.000182031				3493.24	6.02091e-06	0.000218602
3496.27	2.5404e-05	0.00017455				3496.27	6.30944e-06	0.000237463
3499.3	2.45033e-05	0.000178559				3499.3	5.7573e-06	0.000240943
3502.33	2.4336e-05	0.000194919				3502.33	5.67879e-06	0.00023102
3505.37	2.4908e-05	0.000195925				3505.37	5.93987e-06	0.000274353
3508.4	2.39624e-05	0.000187843				3508.4	5.426e-06	0.000294104
3511.43	2.44704e-05	0.000189858				3511.43	5.63083e-06	0.00024946
3514.46	2.46152e-05	0.000190567				3514.46	5.65918e-06	0.00026553
3517.5	2.37758e-05	0.000185498				3517.5	5.31979e-06	0.000307228
3520.53	2.46806e-05	0.000182582				3520.53	5.8069e-06	0.000264703
3523.56	2.43346e-05	0.000176186				3523.56	5.63513e-06	0.00021925
3526.59	2.39283e-05	0.000169747				3526.59	5.61563e-06	0.000219028
3529.63	2.49113e-05	0.000171937				3529.63	6.14849e-06	0.000201938
3532.66	2.40404e-05	0.000171146				3532.66	5.64146e-06	0.00017948
3535.69	2.41807e-05	0.000159185				3535.69	5.94537e-06	0.000181758
3538.72	2.51534e-05	0.000146375				3538.72	6.67682e-06	0.000189232
3541.76	2.42364e-05	0.000139966				3541.76	6.56328e-06	0.000193056
3544.79	2.49296e-05	0.00013452				3544.79	7.40213e-06	0.0001906
3547.82	2.57183e-05	0.000125732				3547.82	7.78071e-06	0.00016801
3550.85	2.51968e-05	0.000120711				3550.85	7.86372e-06	0.000138967
3553.88	2.59168e-05	0.000120198				3553.88	9.34892e-06	0.000136289
3556.92	2.55997e-05	0.000112813				3556.92	9.86009e-06	0.000140648
3559.95	2.6063e-05	0.00010151				3559.95	1.06621e-05	0.000121432
3562.98	2.91466e-05	9.70961e-05				3562.98	1.29287e-05	0.000109288
3566.01	2.99876e-05	9.51658e-05				3566.01	1.4859e-05	0.000112067
3569.05	3.06985e-05	9.07063e-05				3569.05	1.78331e-05	0.000104137
3572.08	3.49888e-05	8.6696e-05				3572.08	1.92607e-05	9.85875e-05
3575.11	3.90362e-05	8.3075e-05				3575.11	1.95073e-05	9.22851e-05
3578.14	4.39177e-05	7.85481e-05				3578.14	2.40919e-05	7.6874e-05
3581.18	5.87623e-05	7.45855e-05				3581.18	2.71278e-05	7.68704e-05
3584.21	7.88345e-05	7.24918e-05				3584.21	2.90454e-05	7.99006e-05
3587.24	8.46319e-05	7.03498e-05				3587.24	3.71176e-05	7.29255e-05
3590.27	8.70096e-05	6.68935e-05				3590.27	3.97839e-05	7.21492e-05
3593.3	0.000109225	6.51816e-05				3593.3	3.99551e-05	6.72352e-05
3596.34	0.000129171	6.43387e-05				3596.34	5.8215e-05	6.23916e-05
3599.37	0.00013631	6.18958e-05				3599.37	7.75581e-05	6.72902e-05
3602.4	0.000150206	6.09134e-05				3602.4	7.57729e-05	6.19939e-05
3605.43	0.000150114	6.05686e-05				3605.43	7.8027e-05	5.4981e-05
3608.47	0.00013552	5.88373e-05				3608.47	0.000108215	5.47885e-05
3611.5	0.000140754	5.81111e-05				3611.5	0.000148126	5.10988e-05
3614.53	0.000136893	5.66827e-05				3614.53	0.000171602	5.3398e-05
3617.56	0.000115112	5.43286e-05				3617.56	0.000171791	5.25699e-05
3620.6	0.000126532	5.35315e-05				3620.6	0.000148895	4.46569e-05
3623.63	0.000146354	5.21382e-05				3623.63	0.000108892	4.78492e-05
3626.66	0.000137335	5.138e-05				3626.66	7.36939e-05	4.62644e-05
3629.69	0.000138527	5.20569e-05				3629.69	5.47691e-05	3.93782e-05
3632.72	0.000147104	5.07362e-05				3632.72	4.09468e-05	4.34359e-05
3635.76	0.00012553	4.99857e-05				3635.76	3.18804e-05	4.00708e-05
3638.79	9.45678e-05	5.00172e-05				3638.79	3.2062e-05	3.58762e-05
3641.82	7.6767e-05	4.81426e-05				3641.82	3.15584e-05	4.26375e-05
3644.85	6.34663e-05	4.78319e-05				3644.85	2.91346e-05	4.06384e-05
3647.89	5.23273e-05	4.76243e-05				3647.89	2.86424e-05	3.78913e-05
3650.92	4.36058e-05	4.55496e-05				3650.92	2.49085e-05	4.02016e-05
3653.95	3.59512e-05	4.57394e-05				3653.95	2.01868e-05	3.5363e-05
3656.98	3.13661e-05	4.58923e-05				3656.98	1.80699e-05	3.37171e-05
3660.02	2.96803e-05	4.45738e-05				3660.02	1.54782e-05	3.39943e-05
3663.05	2.89496e-05	4.47733e-05				3663.05	1.38151e-05	3.11937e-05
3666.08	2.71731e-05	4.42353e-05				3666.08	1.27167e-05	3.34949e-05
3669.11	2.554e-05	4.3531e-05				3669.11	1.05601e-05	3.23574e-05
3672.15	2.55656e-05	4.41585e-05				3672.15	1.01251e-05	2.8924e-05
3675.18	2.50952e-05	4.35166e-05				3675.18	9.6861e-06	3.09901e-05
3678.21	2.47007e-05	4.31552e-05				3678.21	8.2233e-06	3.15518e-05
3681.24	2.50366e-05	4.30764e-05				3681.24	8.0561e-06	3.26507e-05
3684.27	2.45859e-05	4.18712e-05				3684.27	7.28035e-06	3.11212e-05
3687.31	2.45589e-05	4.2127e-05				3687.31	6.34971e-06	2.60061e-05
3690.34	2.46676e-05	4.20501e-05				3690.34	6.64976e-06	2.87222e-05
3693.37	2.42726e-05	4.10008e-05				3693.37	6.06046e-06	2.84974e-05
3696.4	2.46105e-05	4.18144e-05				3696.4	5.77406e-06	2.38216e-05
3699.44	2.44869e-05	4.18129e-05				3699.44	6.12737e-06	2.73228e-05
3702.47	2.42019e-05	4.10342e-05				3702.47	5.52856e-06	2.72339e-05
3705.5	2.46514e-05	4.13514e-05				3705.5	5.59565e-06	2.49035e-05
3708.53	2.43994e-05	4.03491e-05				3708.53	5.74096e-06	2.7634e-05
3711.57	2.43361e-05	3.97095e-05				3711.57	5.18509e-06	2.48232e-05
3714.6	2.45801e-05	4.02561e-05				3714.6	5.51415e-06	2.43257e-05
3717.63	2.42297e-05	3.96625e-05				3717.63	5.51449e-06	2.75079e-05
3720.66	2.44599e-05	3.96873e-05				3720.66	5.14686e-06	2.38263e-05
3723.69	2.44939e-05	3.98785e-05				3723.69	5.52646e-06	2.39562e-05
3726.73	2.42114e-05	3.93383e-05				3726.73	5.35523e-06	2.64914e-05
3729.76	2.45524e-05	3.97669e-05				3729.76	5.25002e-06	2.47152e-05
3732.79	2.42629e-05	3.93605e-05				3732.79	5.5706e-06	2.56714e-05
3735.82	2.41389e-05	3.87746e-05				3735.82	5.25311e-06	2.40128e-05
3738.86	2.44922e-05	3.96176e-05				3738.86	5.32347e-06	2.20219e-05
3741.89	2.40851e-05	3.92223e-05				3741.89	5.50634e-06	2.49688e-05
3744.92	2.42678e-05	3.86125e-05				3744.92	5.23088e-06	2.27525e-05
3747.95	2.44596e-05	3.86876e-05				3747.95	5.46704e-06	2.15585e-05
3750.99	2.39458e-05	3.80363e-05				3750.99	5.4447e-06	2.50108e-05
3754.02	2.42554e-05	3.85396e-05				3754.02	5.23184e-06	2.32005e-05
3757.05	2.41833e-05	3.90208e-05				3757.05	5.5445e-06	2.2106e-05
3760.08	2.38327e-05	3.82807e-05				3760.08	5.42375e-06	2.26297e-05
3763.11	2.42593e-05	3.85952e-05				3763.11	5.34324e-06	2.10558e-05
3766.15	2.39615e-05	3.82712e-05				3766.15	5.51911e-06	2.22952e-05
3769.18	2.3885e-05	3.76303e-05				3769.18	5.24173e-06	2.18107e-05
3772.21	2.42612e-05	3.85631e-05				3772.21	5.30284e-06	2.06857e-05
3775.24	2.37907e-05	3.81883e-05				3775.24	5.36964e-06	2.25802e-05
3778.28	2.39518e-05	3.75745e-05				3778.28	5.09768e-06	2.13082e-05
3781.31	2.41011e-05	3.83514e-05				3781.31	5.30479e-06	2.1729e-05
3784.34	2.36289e-05	3.79218e-05				3784.34	5.2794e-06	2.36822e-05
3787.37	2.40232e-05	3.77411e-05				3787.37	5.11075e-06	2.10287e-05
3790.41	2.39148e-05	3.84439e-05				3790.41	5.37058e-06	2.14574e-05
3793.44	2.35746e-05	3.79543e-05				3793.44	5.18638e-06	2.24399e-05
3796.47	2.40332e-05	3.75961e-05				3796.47	5.03086e-06	2.03425e-05
3799.5	2.37023e-05	3.75387e-05				3799.5	5.18923e-06	2.18264e-05
3802.53	2.36321e-05	3.73094e-05				3802.53	4.98504e-06	2.13207e-05
3805.57	2.40086e-05	3.75829e-05				3805.57	5.02181e-06	1.95962e-05
3808.6	2.35639e-05	3.74346e-05				3808.6	5.08857e-06	2.18373e-05
3811.63	2.37768e-05	3.74627e-05				3811.63	4.86165e-06	2.03904e-05
3814.66	2.39177e-05	3.77069e-05				3814.66	5.02009e-06	1.92093e-05
3817.7	2.34816e-05	3.70771e-05				3817.7	5.03138e-06	2.21959e-05
3820.73	2.38907e-05	3.71843e-05				3820.73	4.86161e-06	2.19824e-05
3823.76	2.37578e-05	3.74527e-05				3823.76	4.99325e-06	2.12508e-05
3826.79	2.35094e-05	3.68686e-05				3826.79	4.87152e-06	2.11916e-05
3829.83	2.39872e-05	3.70977e-05				3829.83	4.80207e-06	2.05258e-05
3832.86	2.3607e-05	3.70668e-05				3832.86	4.92877e-06	2.175e-05
3835.89	2.36185e-05	3.66327e-05				3835.89	4.81114e-06	2.07058e-05
3838.92	2.40092e-05	3.71715e-05				3838.92	4.88762e-06	1.93153e-05
3841.96	2.35369e-05	3.7082e-05				3841.96	4.91939e-06	2.03348e-05
3844.99	2.38318e-05	3.68842e-05				3844.99	4.79906e-06	1.91968e-05
3848.02	2.39831e-05	3.73486e-05				3848.02	5.01359e-06	1.97601e-05
3851.05	2.35395e-05	3.69428e-05				3851.05	4.98994e-06	2.10527e-05
3854.08	2.4012e-05	3.6847e-05				3854.08	4.90082e-06	1.90029e-05
3857.12	2.38891e-05	3.71771e-05				3857.12	5.16387e-06	1.95457e-05
3860.15	2.36558e-05	3.67622e-05				3860.15	5.12671e-06	1.98657e-05
3863.18	2.41743e-05	3.6972e-05				3863.18	5.11772e-06	1.85153e-05
3866.21	2.38172e-05	3.73383e-05				3866.21	5.30274e-06	2.03701e-05
3869.25	2.38723e-05	3.71022e-05				3869.25	5.21842e-06	1.98565e-05
3872.28	2.42518e-05	3.72149e-05				3872.28	5.301e-06	1.88969e-05
3875.31	2.37454e-05	3.71385e-05				3875.31	5.38775e-06	2.10741e-05
3878.34	2.4077e-05	3.69552e-05				3878.34	5.29923e-06	1.98926e-05
3881.38	2.42487e-05	3.69984e-05				3881.38	5.47039e-06	1.94706e-05
3884.41	2.3797e-05	3.69401e-05				3884.41	5.47273e-06	2.09754e-05
3887.44	2.42522e-05	3.73254e-05				3887.44	5.39969e-06	1.92969e-05
3890.47	2.40704e-05	3.73781e-05				3890.47	5.56087e-06	1.97272e-05
3893.5	2.38091e-05	3.71196e-05				3893.5	5.43708e-06	2.07049e-05
3896.54	2.43408e-05	3.76228e-05				3896.54	5.35915e-06	1.9453e-05
3899.57	2.39683e-05	3.75e-05				3899.57	5.46889e-06	2.02541e-05
3902.6	2.39857e-05	3.71036e-05				3902.6	5.34793e-06	1.97684e-05
3905.63	2.43507e-05	3.75637e-05				3905.63	5.39405e-06	1.91958e-05
3908.67	2.38475e-05	3.74603e-05				3908.67	5.45474e-06	2.06964e-05
3911.7	2.41143e-05	3.73104e-05				3911.7	5.29587e-06	1.94599e-05
3914.73	2.42053e-05	3.75988e-05				3914.73	5.36221e-06	1.94335e-05
3917.76	2.37703e-05	3.7419e-05				3917.76	5.37678e-06	2.05186e-05
3920.8	2.42259e-05	3.75834e-05				3920.8	5.2615e-06	1.89655e-05
3923.83	2.40194e-05	3.75758e-05				3923.83	5.28146e-06	2.00259e-05
3926.86	2.37938e-05	3.70395e-05				3926.86	5.19158e-06	2.0533e-05
3929.89	2.42913e-05	3.71929e-05				3929.89	5.12625e-06	1.87309e-05
3932.93	2.38515e-05	3.71904e-05				3932.93	5.10669e-06	2.01535e-05
3935.96	2.38785e-05	3.71281e-05				3935.96	5.01e-06	2.0281e-05
3938.99	2.4221e-05	3.75354e-05				3938.99	5.08358e-06	1.95111e-05
3942.02	2.37112e-05	3.71928e-05				3942.02	5.07509e-06	2.08596e-05
3945.05	2.40325e-05	3.69749e-05				3945.05	5.00658e-06	1.97619e-05
3948.09	2.41257e-05	3.71889e-05				3948.09	5.12137e-06	1.96057e-05
3951.12	2.37017e-05	3.68526e-05				3951.12	5.03728e-06	2.05788e-05
3954.15	2.4206e-05	3.68675e-05				3954.15	5.00621e-06	1.91208e-05
3957.18	2.40322e-05	3.68785e-05				3957.18	5.17535e-06	1.99766e-05
3960.22	2.38471e-05	3.67377e-05				3960.22	5.09034e-06	2.03423e-05
3963.25	2.43523e-05	3.71768e-05				3963.25	5.11213e-06	1.87634e-05
3966.28	2.39609e-05	3.69236e-05				3966.28	5.24596e-06	1.99794e-05
3969.31	2.41263e-05	3.66706e-05				3969.31	5.15157e-06	1.96021e-05
3972.35	2.45166e-05	3.71532e-05				3972.35	5.22396e-06	1.89865e-05
3975.38	2.403e-05	3.67869e-05				3975.38	5.31931e-06	2.07895e-05
3978.41	2.4442e-05	3.65897e-05				3978.41	5.28581e-06	1.95626e-05
3981.44	2.45449e-05	3.68331e-05				3981.44	5.42485e-06	1.89994e-05
3984.47	2.41686e-05	3.64821e-05				3984.47	5.49801e-06	1.99061e-05
3987.51	2.48058e-05	3.67976e-05				3987.51	5.54954e-06	1.85305e-05
3990.54	2.46325e-05	3.70059e-05				3990.54	5.66369e-06	1.94744e-05
3993.57	2.44613e-05	3.66096e-05				3993.57	5.63898e-06	2.00981e-05
3996.6	2.5114e-05	3.69971e-05				3996.6	5.75877e-06	1.86505e-05
3999.64	2.47941e-05	3.68123e-05				3999.64	5.82534e-06	1.97062e-05

## Sheet: fig. 5
ir							raman-aniso							raman-iso
Frequency	0	0.1	0.2	0.3	0.4		Frequency	0	0.1	0.2	0.3	0.4		Frequency	0	0.1	0.2	0.3	0.4
0	-0.96683	0.77319	0.41458	0.4566	0.57735		0	3.5589	5.34589	3.12357	5.76347	5.22373		0	9.2004	9.02387	10.0504	9.47746	10.2254
3.33556	0.8235	0.80024	0.54085	0.52278	0.55333		3.33556	5.52318	6.56213	5.60407	6.52183	6.4621		3.33556	9.76475	9.70477	10.0151	9.85024	10.0823
6.67111	5.11194	1.51664	0.8587	0.67782	0.5473		6.67111	10.292	9.73075	11.7397	9.44811	10.2656		6.67111	10.6773	10.8057	9.9604	10.4535	9.84906
10.0067	9.5453	4.08536	1.44401	0.92348	0.70909		10.0067	15.9592	14.328	18.7691	15.4713	16.707		10.0067	10.6768	10.8044	9.96737	10.4559	9.84633
13.3422	12.3416	8.70773	2.8328	1.50727	1.20982		13.3422	22.2951	21.0502	24.8204	24.0696	25.3125		13.3422	9.7662	9.7046	10.0313	9.86188	10.0824
16.6778	13.3875	13.8878	5.68097	2.85931	2.24695		16.6778	30.8512	31.0865	30.2128	33.1294	34.4996		16.6778	9.20869	9.03087	10.0669	9.50422	10.2435
20.0133	13.7075	17.2592	9.84243	5.23134	4.0066		20.0133	42.263	43.7094	36.5678	40.6508	41.6532		20.0133	9.77913	9.71934	10.0276	9.88711	10.1219
23.3489	14.0307	17.3037	13.8752	8.35447	6.45274		23.3489	53.9647	55.2025	44.6707	46.185	44.3426		23.3489	10.6913	10.8214	9.97062	10.4841	9.89471
26.6845	13.9781	14.4444	15.7888	11.4273	9.1121		26.6845	61.3588	61.1091	53.0613	50.2662	42.1619		26.6845	10.6852	10.8149	9.97716	10.4668	9.87589
30.02	12.6152	10.5839	14.5686	13.4508	11.2171		30.02	61.5837	59.9127	58.551	52.76	37.6289		30.02	9.77089	9.71058	10.0387	9.85516	10.0876
33.3556	9.6634	7.57824	11.0567	13.7016	12.2342		33.3556	55.979	54.2678	58.2409	52.5022	34.8428		33.3556	9.216	9.03846	10.0701	9.49514	10.2386
36.6911	6.03334	6.02338	7.2819	12.1165	12.2612		36.6911	48.7378	48.4086	51.5788	48.8715	36.4539		36.6911	9.79283	9.73275	10.0308	9.88922	10.1327
40.0267	3.14163	5.292	4.85758	9.39547	11.7919		40.0267	43.3266	44.5148	41.0737	43.21	41.3635		40.0267	10.7103	10.8391	9.98188	10.4988	9.93705
43.3622	1.75442	4.51804	3.96093	6.67573	11.0704		43.3622	40.325	41.7477	31.1235	37.925	45.3787		43.3622	10.7074	10.8331	9.9996	10.4867	9.94166
46.6978	1.51951	3.45054	3.71827	4.84884	9.82443		46.6978	38.3153	38.4198	25.5235	34.0151	44.5416		46.6978	9.79699	9.72819	10.0665	9.87519	10.1489
50.0334	1.54117	2.45279	3.3526	3.98682	7.75855		50.0334	36.0791	34.3486	25.1591	30.0614	38.2873		50.0334	9.24623	9.05738	10.0952	9.51663	10.269
53.3689	1.28011	1.89507	2.81913	3.43568	5.21353		53.3689	33.5265	30.773	27.5443	24.2598	29.6114		53.3689	9.82326	9.75331	10.052	9.91525	10.1286
56.7045	0.8643	1.71833	2.44814	2.58578	3.09527		56.7045	30.9187	28.4778	28.757	17.3436	22.2422		56.7045	10.7346	10.8583	10.0041	10.5282	9.92289
60.04	0.66243	1.58142	2.28642	1.56878	2.04216		60.04	28.0218	26.7712	26.4286	12.7754	17.6626		60.04	10.7237	10.8488	10.0252	10.5146	9.95109
63.3756	0.752	1.29026	2.01647	1.09154	1.79916		63.3756	24.4234	24.4917	21.3837	13.4731	14.7876		63.3756	9.81087	9.7426	10.0895	9.89828	10.1968
66.7111	0.87735	0.96615	1.45559	1.53908	1.59027		66.7111	20.3683	21.5171	16.5598	18.4233	12.2163		66.7111	9.26524	9.07601	10.1079	9.53677	10.3383
70.0467	0.81934	0.81554	0.88071	2.3779	1.06803		70.0467	16.7667	18.796	14.268	23.0156	10.3097		70.0467	9.84951	9.77953	10.0559	9.93711	10.1868
73.3823	0.64826	0.84782	0.71097	2.62353	0.67874		73.3823	14.2719	17.0201	14.3586	23.0383	10.7401		73.3823	10.765	10.8912	10.0117	10.5551	9.95517
76.7178	0.57602	0.88452	0.96276	1.89497	0.99313		76.7178	12.635	15.7767	14.8498	18.3237	14.1068		76.7178	10.7575	10.8856	10.0483	10.546	9.97651
80.0534	0.65949	0.79882	1.20032	0.83049	1.8521		80.0534	11.1596	14.2152	14.0905	12.4404	18.4363		80.0534	9.85206	9.78237	10.1282	9.92944	10.2494
83.3889	0.74854	0.65701	1.0582	0.35707	2.42063		83.3889	9.61217	12.2116	12.1589	9.05521	20.437		83.3889	9.31651	9.11758	10.1509	9.56092	10.4295
86.7245	0.70801	0.60262	0.67175	0.67094	2.10679		86.7245	8.4056	10.4733	10.3007	8.86237	18.3559		86.7245	9.90428	9.81891	10.0912	9.94982	10.288
90.06	0.59268	0.66292	0.47596	1.12238	1.22089		90.06	7.9024	9.54892	9.37837	9.88871	13.5257		90.06	10.8105	10.9231	10.0359	10.5593	10.0194
93.3956	0.55531	0.72839	0.64584	1.07799	0.584		93.3956	7.83686	9.13681	9.12926	10.1451	9.07303		93.3956	10.7868	10.9102	10.0664	10.5527	9.98039
96.7312	0.63676	0.70719	0.89586	0.65507	0.59798		96.7312	7.61615	8.56848	8.80641	9.44938	7.18067		96.7312	9.87132	9.80733	10.1471	9.95098	10.2131
100.067	0.72344	0.63702	0.87248	0.45387	0.9046		100.067	7.04911	7.7178	8.15982	8.81652	7.59398		100.067	9.3376	9.15144	10.174	9.60013	10.397
103.402	0.71014	0.61781	0.6097	0.71784	0.95913		103.402	6.52088	7.08948	7.56877	8.77186	8.53053		103.402	9.93265	9.86157	10.1191	9.99726	10.29
106.738	0.63517	0.67328	0.46082	1.03868	0.7106		106.738	6.42309	7.0347	7.3738	8.785	8.66543		106.738	10.8429	10.9661	10.0687	10.602	10.0565
110.073	0.61481	0.72859	0.61907	0.94595	0.55023		110.073	6.63201	7.22278	7.4015	8.21281	8.09776		110.073	10.821	10.9471	10.1045	10.5864	10.0369
113.409	0.68488	0.72118	0.86785	0.54896	0.70615		113.409	6.70225	7.08329	7.25097	7.24999	7.66426		113.409	9.91241	9.84291	10.1905	9.98321	10.2818
116.744	0.76819	0.68692	0.87903	0.37399	0.94215		116.744	6.46016	6.57587	6.85317	6.65624	7.75878		116.744	9.39145	9.19682	10.2227	9.64258	10.4857
120.08	0.7962	0.70956	0.6518	0.64666	0.92285		120.08	6.18985	6.22299	6.5318	6.76315	8.01313		120.08	9.99448	9.92131	10.1721	10.0569	10.4073
123.416	0.80391	0.80972	0.5123	0.99986	0.68686		123.416	6.20816	6.38019	6.53784	7.11151	7.9272		123.416	10.8991	11.0323	10.1244	10.6802	10.1943
126.751	0.87194	0.9229	0.68388	0.9842	0.57216		126.751	6.44239	6.75293	6.72173	7.10684	7.48632		126.751	10.8648	11.0083	10.1621	10.6822	10.17
130.087	1.01235	0.9895	0.99873	0.66944	0.73068		130.087	6.5648	6.80367	6.76031	6.75063	7.06822		130.087	9.95435	9.8959	10.2517	10.0914	10.3819
133.422	1.16371	1.03362	1.12289	0.52678	0.92509		133.422	6.45307	6.47286	6.5888	6.52488	6.92654		133.422	9.44833	9.2486	10.2916	9.74788	10.5378
136.758	1.29091	1.13195	0.99039	0.77872	0.87945		136.758	6.33389	6.23598	6.45237	6.68968	6.95591		136.758	10.0684	9.97907	10.2504	10.1358	10.4156
140.093	1.43275	1.32261	0.88506	1.11996	0.68074		140.093	6.444	6.44455	6.54584	6.96619	6.93914		140.093	10.972	11.0955	10.206	10.716	10.1776
143.429	1.62797	1.57403	1.08575	1.1836	0.67613		143.429	6.70356	6.85978	6.75568	6.96668	6.8518		143.429	10.9163	11.071	10.2325	10.6804	10.1508
146.765	1.84323	1.8434	1.55097	1.0952	1.02297		146.765	6.84166	6.99401	6.83763	6.72568	6.83252		146.765	9.98338	9.95482	10.2974	10.0778	10.3746
150.1	2.03171	2.13689	2.03086	1.33868	1.51797		150.1	6.77074	6.76873	6.75524	6.62149	6.93951		150.1	9.47309	9.30467	10.3112	9.74729	10.5429
153.436	2.24569	2.49186	2.4113	2.10437	1.91908		153.436	6.68464	6.59484	6.71132	6.84361	7.06557		153.436	10.1066	10.0331	10.2585	10.1533	10.4242
156.771	2.61053	2.91023	2.81154	2.99901	2.28003		156.771	6.76767	6.79149	6.8506	7.14616	7.10244		156.771	11.0243	11.1451	10.2226	10.7396	10.1846
160.107	3.1402	3.32962	3.32827	3.50711	2.81565		160.107	6.94099	7.15257	7.0568	7.19224	7.08983		160.107	10.9697	11.1138	10.2686	10.6982	10.1625
163.442	3.6231	3.66019	3.81008	3.58226	3.49584		163.442	6.99389	7.23978	7.11472	6.99389	7.13943		163.442	10.0259	9.98971	10.3461	10.0883	10.4022
166.778	3.77362	3.8343	3.9889	3.59281	3.96255		166.778	6.89457	6.98277	7.00049	6.86502	7.2599		166.778	9.50046	9.32828	10.3526	9.75276	10.5859
170.113	3.52266	3.82028	3.79044	3.73742	3.91882		170.113	6.83462	6.76654	6.90319	6.98766	7.33683		170.113	10.1175	10.0369	10.2744	10.1513	10.466
173.449	3.11142	3.61583	3.40253	3.7516	3.47475		173.449	6.95046	6.90318	6.96247	7.18815	7.2881		173.449	11.0179	11.1235	10.2116	10.7266	10.2062
176.785	2.85219	3.25698	3.02298	3.29652	2.98345		176.785	7.12116	7.21578	7.08732	7.1963	7.17226		176.785	10.9525	11.0757	10.2484	10.6811	10.161
180.12	2.81145	2.82937	2.64858	2.47516	2.59754		180.12	7.1285	7.28809	7.09195	7.00497	7.10641		180.12	10.0146	9.95871	10.3408	10.0821	10.3911
183.456	2.77127	2.4381	2.18939	1.7614	2.15415		183.456	6.95542	7.0239	6.94869	6.85074	7.11653		183.456	9.51408	9.32592	10.3751	9.76571	10.5778
186.791	2.5011	2.13981	1.71565	1.44801	1.52814		186.791	6.80946	6.76004	6.81556	6.87849	7.12193		186.791	10.1647	10.0687	10.3199	10.1766	10.4605
190.127	2.01586	1.90621	1.44683	1.36568	0.93163		190.127	6.84281	6.8021	6.81758	6.96449	7.05767		190.127	11.0963	11.1837	10.2678	10.7563	10.2003
193.462	1.53598	1.66934	1.46259	1.21848	0.70975		193.462	6.95639	7.02632	6.8884	6.91823	6.95661		193.462	11.0566	11.1626	10.3097	10.7217	10.167
196.798	1.23331	1.40513	1.53969	1.02034	0.89355		196.798	6.95005	7.07267	6.87626	6.7554	6.88984		196.798	10.1371	10.0728	10.4066	10.1448	10.4306
200.133	1.07999	1.16104	1.3858	1.01312	1.1315		200.133	6.80074	6.84063	6.7527	6.66358	6.86874		200.133	9.63414	9.45013	10.4341	9.8371	10.6511
203.469	0.95003	0.99814	1.00293	1.22005	1.11673		203.469	6.68439	6.60923	6.64038	6.73085	6.84934		203.469	10.2475	10.161	10.3466	10.2147	10.5293
206.805	0.80276	0.91993	0.70193	1.32207	0.94449		206.805	6.72289	6.64156	6.64012	6.8289	6.81751		206.805	11.1198	11.2096	10.2477	10.733	10.2163
210.14	0.70961	0.87295	0.72195	1.07456	0.92211		210.14	6.81652	6.8332	6.7047	6.8054	6.81724		210.14	11.0437	11.1379	10.2681	10.6685	10.1232
213.476	0.72215	0.81249	0.93124	0.68069	1.1036		213.476	6.79294	6.87814	6.72113	6.70139	6.8802		213.476	10.146	10.0623	10.3991	10.1356	10.3756
216.811	0.78284	0.74972	0.99601	0.56159	1.20203		216.811	6.65766	6.70247	6.66992	6.68839	6.96848		216.811	9.70285	9.50757	10.495	9.91202	10.643
220.147	0.79663	0.72659	0.80328	0.80576	1.00796		220.147	6.59225	6.56205	6.64087	6.82421	7.02296		220.147	10.3511	10.276	10.4517	10.3323	10.5778
223.482	0.7536	0.75774	0.59474	1.05463	0.72661		223.482	6.7026	6.68161	6.70037	6.97725	7.04786		223.482	11.1988	11.3276	10.3454	10.8193	10.2814
226.818	0.73478	0.81381	0.64568	0.99507	0.73641		226.818	6.86853	6.94367	6.8056	7.01852	7.0999		226.818	11.0785	11.2334	10.3492	10.7126	10.1707
230.153	0.80219	0.86143	0.91217	0.78227	1.06918		230.153	6.90534	7.05334	6.8758	6.99836	7.18983		230.153	10.1892	10.1703	10.5128	10.2069	10.4164
233.489	0.9257	0.90469	1.10097	0.80362	1.32806		233.489	6.8163	6.94227	6.90446	7.05539	7.24376		233.489	9.82293	9.66855	10.6766	10.0629	10.7049
236.825	1.03537	0.97924	1.05934	1.11676	1.19573		236.825	6.78926	6.85376	6.955	7.19846	7.19935		236.825	10.5559	10.4688	10.654	10.51	10.6539
240.16	1.11903	1.11463	0.97213	1.36262	0.8765		240.16	6.94144	7.00057	7.06293	7.2888	7.11523		240.16	11.441	11.4972	10.4889	10.9271	10.3415
243.496	1.24141	1.31534	1.11795	1.2895	0.86342		243.496	7.15796	7.27346	7.19495	7.25682	7.12893		243.496	11.3394	11.3953	10.4569	10.7687	10.2316
246.831	1.48016	1.57764	1.51168	1.14435	1.3017		246.831	7.2394	7.39818	7.313	7.23433	7.29262		246.831	10.5202	10.4432	10.7449	10.3805	10.5628
250.167	1.86807	1.9097	1.89515	1.35099	1.77834		250.167	7.15627	7.31588	7.42938	7.38645	7.49292		250.167	10.2702	10.1534	11.1661	10.4817	10.9876
253.502	2.38491	2.32166	2.07721	1.9104	1.84654		253.502	7.07366	7.25945	7.56468	7.6631	7.57307		253.502	11.0716	11.1185	11.3301	11.0632	10.9788
256.838	2.95791	2.79437	2.18411	2.396	1.6431		256.838	7.12746	7.4231	7.68575	7.83668	7.52057		256.838	11.9632	12.2123	11.2063	11.4169	10.5555
260.173	3.452	3.26352	2.51328	2.6009	1.80618		260.173	7.25991	7.68263	7.74224	7.81124	7.48949		260.173	12.0373	12.3459	11.4506	11.4162	10.4302
263.509	3.70935	3.63945	3.18226	2.91989	2.7522		263.509	7.32113	7.75173	7.76234	7.78555	7.62408		263.509	11.9212	12.2558	12.9269	12.1528	11.3156
266.845	3.66918	3.84877	3.98412	3.827	4.15193		266.845	7.27539	7.56308	7.84932	8.00968	7.89044		266.845	12.9724	13.5745	15.6875	14.6349	13.1037
270.18	3.46221	3.86959	4.57287	5.06257	5.19858		270.18	7.22655	7.35963	8.04342	8.42116	8.10742		270.18	15.1232	16.2351	18.4574	17.9698	14.812
273.516	3.33201	3.74051	4.7276	5.67344	5.33582		273.516	7.24929	7.37682	8.22332	8.65072	8.12769		273.516	16.4234	17.8739	19.4017	19.6099	15.3824
276.851	3.40733	3.53742	4.43864	5.02422	4.65615		276.851	7.28155	7.54473	8.2073	8.4366	7.95925		276.851	15.2294	16.4552	17.6846	17.8909	14.5504
280.187	3.55476	3.3261	3.83412	3.58671	3.65924		280.187	7.22922	7.60045	7.95812	7.94542	7.71837		280.187	12.3526	12.9238	14.3351	14.0196	12.9802
283.522	3.49623	3.11801	3.10584	2.48196	2.77782		283.522	7.11987	7.44345	7.63875	7.58909	7.50785		283.522	10.2864	10.3369	11.4449	10.9828	11.6328
286.858	3.08916	2.86694	2.46724	2.27478	2.17502		286.858	7.07346	7.25345	7.43865	7.55578	7.36284		286.858	10.3545	10.3848	10.3867	10.4808	11.0246
290.193	2.47065	2.5208	2.06417	2.46565	1.84253		290.193	7.12712	7.22952	7.3815	7.63375	7.28063		290.193	11.3637	11.6488	10.7999	11.435	11.0086
293.529	1.91437	2.09025	1.86485	2.25102	1.70706		293.529	7.1684	7.32114	7.3463	7.52788	7.25051		293.529	11.3964	11.7243	11.2988	11.7008	11.1247
296.865	1.57371	1.66793	1.68704	1.54311	1.6307		296.865	7.08354	7.31352	7.253	7.24413	7.24607		296.865	10.2977	10.3338	11.0283	10.7115	11.0733
300.2	1.39604	1.36937	1.40176	0.98224	1.45722		300.2	6.91907	7.13398	7.15677	7.05481	7.22922		300.2	9.62519	9.39723	10.3643	9.81252	10.8839
303.536	1.26564	1.24398	1.09762	1.02621	1.16548		303.536	6.82733	6.95218	7.13856	7.1212	7.19249		303.536	10.3268	10.1958	10.1535	10.1658	10.7392
306.871	1.16345	1.24013	0.98087	1.36445	0.92865		306.871	6.86388	6.94421	7.16597	7.28555	7.18065		306.871	11.4179	11.5967	10.5802	11.1635	10.7319
310.207	1.15063	1.25877	1.10705	1.38895	0.92531		310.207	6.91481	7.05331	7.13123	7.29272	7.23636		310.207	11.4156	11.6919	11.0311	11.3742	10.8039
313.542	1.23605	1.24236	1.28395	1.0209	1.10077		313.542	6.85657	7.07372	7.01075	7.1229	7.3261		313.542	10.4398	10.469	10.9779	10.5617	10.8633
316.878	1.32998	1.21229	1.29149	0.76926	1.20867		316.878	6.72885	6.93427	6.91167	6.99055	7.35571		316.878	10.0261	9.7907	10.6484	9.96942	10.8948
320.213	1.34622	1.22346	1.1501	0.99023	1.1155		320.213	6.6811	6.79058	6.92933	7.03447	7.27699		320.213	10.9388	10.7551	10.6511	10.5509	10.9446
323.549	1.30416	1.29033	1.08544	1.39318	0.97415		323.549	6.76427	6.80715	7.01397	7.13694	7.15298		323.549	12.0719	12.1481	11.1324	11.6458	11.0458
326.885	1.28964	1.36446	1.22501	1.45462	1.01677		326.885	6.85506	6.93604	7.03824	7.10896	7.08649		326.885	11.9805	12.1359	11.6014	11.9151	11.1973
330.22	1.33462	1.38503	1.42088	1.13712	1.22978		330.22	6.81885	6.99068	6.97413	6.96463	7.09519		330.22	10.8874	10.8175	11.6007	11.1913	11.3913
333.556	1.3831	1.34459	1.4362	0.91557	1.3541		333.556	6.6898	6.9011	6.92678	6.89397	7.09667		333.556	10.3434	10.0642	11.2704	10.658	11.5985
336.891	1.38236	1.2965	1.25339	1.09744	1.22583		336.891	6.62268	6.7947	6.97336	6.97928	7.02624		336.891	11.028	10.8817	11.0735	11.1352	11.7182
340.227	1.363	1.29581	1.09626	1.39743	1.00156		340.227	6.68297	6.80123	7.03753	7.06565	6.92904		340.227	11.8042	12.0036	11.1371	11.9041	11.6247
343.562	1.39512	1.34	1.13635	1.35151	0.95429		343.562	6.76118	6.86619	6.9888	6.97763	6.89738		343.562	11.3752	11.702	11.1509	11.7399	11.3319
346.898	1.4893	1.37868	1.27408	0.97798	1.10783		346.898	6.7236	6.83555	6.83432	6.77814	6.9367		346.898	10.1908	10.2678	10.9113	10.6992	11.0656
350.233	1.58858	1.38257	1.28519	0.75755	1.20724		350.233	6.59054	6.68706	6.72557	6.69412	6.94793		350.233	9.85506	9.64124	10.6601	10.111	11.0529
353.569	1.6638	1.3895	1.13226	0.96418	1.07188		353.569	6.50231	6.57553	6.75522	6.80064	6.85986		353.569	10.826	10.6702	10.7061	10.7227	11.2184
356.905	1.77368	1.46696	1.0208	1.28545	0.85167		356.905	6.52934	6.62147	6.82536	6.90762	6.73311		356.905	11.695	11.8658	10.9147	11.6047	11.2196
360.24	1.99982	1.63163	1.1247	1.26366	0.83039		360.24	6.59038	6.7378	6.78406	6.82403	6.68546		360.24	11.1592	11.4753	10.8794	11.4219	10.8946
363.576	2.34572	1.82667	1.35211	0.93978	1.03772		363.576	6.58215	6.7439	6.64814	6.63839	6.73187		363.576	9.93135	9.9952	10.5607	10.3472	10.5672
366.911	2.74149	1.99483	1.46848	0.79812	1.20091		366.911	6.52842	6.61974	6.59134	6.60986	6.76201		366.911	9.79326	9.52602	10.4082	9.88103	10.6895
370.247	3.14826	2.16233	1.41226	1.08666	1.11142		370.247	6.54039	6.5502	6.69845	6.80209	6.70029		370.247	11.0224	10.7844	10.6927	10.7205	11.1685
373.582	3.61824	2.42266	1.38044	1.46485	0.91301		373.582	6.65616	6.69037	6.83352	6.97607	6.63571		373.582	11.8818	11.9998	11.0186	11.6697	11.3343
376.918	4.23285	2.83027	1.57002	1.47826	0.914		376.918	6.79843	6.96601	6.83415	6.92299	6.72591		376.918	11.0658	11.3851	10.8461	11.2682	10.8078
380.254	5.01144	3.33832	1.92137	1.20184	1.16863		380.254	6.91568	7.18545	6.77761	6.79099	6.97806		380.254	9.69685	9.76928	10.3638	9.96375	10.1959
383.589	5.91021	3.86981	2.20324	1.14655	1.39224		383.589	7.10308	7.32019	6.9226	6.92211	7.19928		383.589	9.8528	9.54006	10.3445	9.65333	10.4605
386.925	6.88504	4.4339	2.32307	1.54747	1.33595		386.925	7.52209	7.5755	7.36086	7.3783	7.22128		386.925	11.4948	11.1958	10.9894	10.9849	11.5131
390.26	7.90496	5.12247	2.45248	2.02798	1.1316		390.26	8.2167	8.14104	7.8534	7.8162	7.14754		390.26	12.2597	12.4241	11.4222	12.1862	11.9849
393.596	8.91266	5.97736	2.81282	2.12899	1.14972		393.596	9.06411	8.93643	8.13116	7.95132	7.3037		393.596	10.8033	11.3242	10.853	11.4022	10.9442
396.931	9.85642	6.92087	3.41655	1.9842	1.54834		396.931	9.90276	9.68334	8.30584	8.0275	7.90192		396.931	9.10563	9.38963	9.97182	9.55922	9.55601
400.267	10.8205	7.89158	4.10725	2.19235	2.08851		400.267	10.6409	10.2202	8.81528	8.59981	8.77742		400.267	10.0134	9.70878	10.3311	9.50081	10.0584
403.602	12.0593	9.03095	4.83355	3.03608	2.44353		403.602	11.2167	10.6669	9.8915	9.80291	9.5008		403.602	12.8962	12.397	12.0461	11.9669	12.6378
406.938	13.7559	10.6069	5.77998	4.12107	2.6087		406.938	11.5465	11.2398	11.2001	11.034	9.77026		406.938	13.7365	13.7775	12.9897	13.864	14.251
410.274	15.6745	12.6359	7.1636	4.95364	2.92181		410.274	11.6314	11.9541	12.1544	11.5672	9.69476		410.274	10.6817	11.3915	11.4199	12.0849	12.0553
413.609	17.1504	14.6152	8.93387	5.66564	3.70455		413.609	11.7104	12.5802	12.5668	11.4379	9.69763		413.609	8.18291	8.668	9.32062	8.73424	8.27093
416.945	17.6005	15.8098	10.7342	6.84081	4.9527		416.945	12.151	12.8944	12.8271	11.4806	10.141		416.945	13.1972	12.2215	11.6239	10.4936	9.96916
420.28	17.1281	15.9541	12.1705	8.60659	6.35651		420.28	13.0511	12.9155	13.362	12.3566	11.0054		420.28	26.4985	23.6669	20.7385	21.2113	21.9594
423.616	16.5461	15.6416	13.0991	10.2181	7.52036		423.616	13.9762	12.8641	14.046	13.6775	11.8767		423.616	39.411	35.6963	32.1573	35.7204	39.5946
426.951	16.6654	15.8485	13.6711	10.7923	8.13325		426.951	14.2487	12.9218	14.328	14.3237	12.2373		426.951	41.2057	38.2761	37.1505	43.001	50.474
430.287	17.5001	16.9442	14.1534	10.3405	8.05712		430.287	13.6043	13.072	13.9307	13.671	11.8496		430.287	29.9606	28.9071	31.002	36.6332	45.3188
433.622	18.205	18.2101	14.7189	9.79258	7.41525		433.622	12.5235	13.1556	13.2277	12.3209	10.9613		433.622	14.8232	15.4123	18.209	21.5328	27.4638
436.958	17.8392	18.4672	15.3497	9.95584	6.60751		436.958	11.814	13.029	12.7887	11.4623	10.1569		436.958	6.87492	7.91711	8.47954	9.30752	10.3987
440.294	16.1993	17.2424	15.8718	10.6941	6.09707		440.294	11.8358	12.6518	12.6541	11.5785	9.9172		440.294	8.62314	9.03746	7.388	7.04168	5.12663
443.629	13.9283	15.2692	16.1019	11.3087	6.06847		443.629	12.1854	12.0746	12.2736	11.9755	10.2132		443.629	13.3669	12.9723	11.7162	11.5463	10.4291
446.965	11.8882	13.78	16.037	11.5558	6.32609		446.965	12.1555	11.3935	11.2213	11.6326	10.5101		446.965	14.0199	13.4301	14.2421	14.646	16.1166
450.3	10.5014	13.335	15.9256	11.971	6.60377		450.3	11.4374	10.7091	9.79872	10.3558	10.2386		450.3	10.557	10.4118	12.0087	12.6055	14.9276
453.636	9.65449	13.4071	16.0825	13.1369	6.94138		453.636	10.3221	10.0736	8.7564	8.93126	9.32954		453.636	8.13474	8.46591	8.58466	8.94562	9.46634
456.971	9.06823	13.0841	16.5534	14.9102	7.64863		456.971	9.28223	9.45613	8.45827	8.20546	8.2877		456.971	9.66934	9.98193	8.52484	8.60033	7.15707
460.307	8.60231	12.0437	16.982	16.6057	8.89493		460.307	8.50202	8.78737	8.5084	8.22231	7.71161		460.307	12.5467	12.4415	11.5235	11.5366	10.4749
463.642	8.21574	10.7551	16.8962	17.8224	10.4878		463.642	7.86353	8.0716	8.27526	8.35188	7.74003		463.642	12.7815	12.4024	13.3622	13.5042	14.5059
466.978	7.80057	9.81951	16.1608	18.7793	12.1751		466.978	7.26957	7.43681	7.63992	8.1071	7.99038		466.978	10.3539	10.18	11.7384	12.0054	13.9527
470.314	7.20565	9.30661	15.0926	19.7551	14.0596		470.314	6.81439	7.03234	7.05767	7.62023	8.01725		470.314	8.77781	9.03069	9.10996	9.35161	9.94431
473.649	6.42272	8.81347	14.0809	20.4627	16.4723		473.649	6.61138	6.86984	6.92117	7.31402	7.76094		473.649	10.0955	10.4724	9.10294	9.18327	8.0353
476.985	5.64432	8.04071	13.1535	20.2552	19.3464		476.985	6.57933	6.79922	7.07216	7.31659	7.51007		476.985	12.2829	12.3319	11.5991	11.5318	10.5978
480.32	5.07387	7.12022	12.0193	18.9192	21.9011		480.32	6.512	6.66489	7.05485	7.3679	7.49159		480.32	12.278	11.9547	13.0735	13.0123	13.8583
483.656	4.71122	6.35228	10.5345	17.0088	23.1894		483.656	6.3316	6.4628	6.72397	7.2318	7.61086		483.656	10.1867	9.90334	11.5038	11.5821	13.2536
486.991	4.37819	5.78313	8.99171	15.2809	22.9815		486.991	6.16761	6.31136	6.40021	6.99871	7.62531		486.991	8.96821	9.06939	9.08796	9.27567	9.64134
490.327	3.94175	5.18945	7.83418	13.9447	21.931		490.327	6.15487	6.28197	6.40677	6.90505	7.47854		490.327	10.2746	10.6002	9.15021	9.3086	8.00276
493.662	3.45306	4.44067	7.13678	12.6297	20.7726		493.662	6.23612	6.30892	6.63338	6.9803	7.35345		493.662	12.2409	12.3383	11.5549	11.6318	10.5557
496.998	3.05062	3.71396	6.51943	11.0108	19.5028		496.998	6.24031	6.28589	6.6984	7.0205	7.40153		496.998	12.1382	11.859	12.9192	13.0238	13.7297
500.334	2.78031	3.27056	5.62525	9.24279	17.5517		500.334	6.12077	6.20761	6.46324	6.89077	7.52848		500.334	10.1302	9.83317	11.3042	11.5475	13.118
503.669	2.56304	3.1062	4.56992	7.71878	14.7217		503.669	6.01889	6.16402	6.20213	6.70952	7.52014		503.669	9.00165	9.07846	8.91867	9.24027	9.59637
507.005	2.32129	2.94799	3.79378	6.58834	11.6945		507.005	6.06576	6.20306	6.21819	6.66561	7.32949		507.005	10.3157	10.6495	9.0874	9.32336	8.16322
510.34	2.07486	2.59754	3.50659	5.68873	9.4358		510.34	6.19795	6.25808	6.439	6.74556	7.13739		510.34	12.2894	12.3786	11.6284	11.7341	11.0129
513.676	1.88925	2.16617	3.43154	4.87738	8.21391		513.676	6.24188	6.24123	6.529	6.76048	7.11161		513.676	12.2534	11.8739	13.0422	13.1464	14.3809
517.011	1.77278	1.90552	3.16092	4.2165	7.42822		517.011	6.15046	6.17017	6.34802	6.62435	7.19057		517.011	10.3021	9.84064	11.341	11.5517	13.6642
520.347	1.67163	1.87323	2.64983	3.77158	6.41515		520.347	6.06712	6.14758	6.13118	6.48114	7.17668		520.347	9.15823	9.1395	8.88143	9.14072	9.89461
523.682	1.55455	1.8718	2.21949	3.40317	5.19895		523.682	6.13093	6.21929	6.15973	6.49825	7.00666		523.682	10.4544	10.8461	9.18222	9.39368	8.51496
527.018	1.45284	1.71896	2.10062	2.9234	4.29919		527.018	6.28997	6.30848	6.38112	6.62119	6.83533		527.018	12.5016	12.7225	12.0035	12.2227	11.8649
530.354	1.40031	1.47599	2.13692	2.39622	3.95017		530.354	6.37575	6.32057	6.49061	6.64301	6.82713		530.354	12.5903	12.2525	13.5436	13.8991	15.6916
533.689	1.37149	1.34149	2.02133	2.095	3.78882		533.689	6.33374	6.27567	6.35206	6.49807	6.93977		533.689	10.7058	10.1307	11.6743	12.1148	14.8174
537.025	1.31576	1.37501	1.71451	2.11773	3.36581		537.025	6.29546	6.28444	6.18155	6.36523	6.98692		537.025	9.5886	9.38764	9.03904	9.33542	10.431
540.36	1.23751	1.42661	1.4737	2.19587	2.7301		540.36	6.39773	6.39925	6.24872	6.42469	6.88805		540.36	11.0032	11.2468	9.52758	9.60566	8.75597
543.696	1.19839	1.35104	1.47468	2.00805	2.29927		543.696	6.599	6.54641	6.50717	6.60249	6.76862		543.696	13.2581	13.3536	12.7825	12.8974	12.4666
547.031	1.22939	1.20214	1.56392	1.60107	2.24035		547.031	6.74174	6.63408	6.65812	6.66987	6.78366		547.031	13.4158	12.9131	14.4371	14.837	16.611
550.367	1.2771	1.14734	1.48059	1.33415	2.23698		550.367	6.77228	6.68489	6.56189	6.57332	6.91036		550.367	11.3033	10.5743	12.1	12.6046	15.1827
553.702	1.26752	1.2317	1.2286	1.39885	1.94796		553.702	6.81975	6.80649	6.44133	6.53208	6.98974		553.702	9.8756	9.69708	8.92807	9.10117	9.72512
557.038	1.20469	1.31697	1.07455	1.56113	1.49559		557.038	7.0342	7.0422	6.60035	6.74416	6.95742		557.038	11.2856	11.7926	9.50601	9.28858	7.76742
560.374	1.16627	1.27087	1.17327	1.48267	1.29621		560.374	7.41084	7.31979	7.03284	7.0987	6.95048		560.374	13.875	14.2729	13.3542	13.2279	12.4547
563.709	1.19741	1.14163	1.34395	1.1844	1.47197		563.709	7.83563	7.58507	7.44699	7.3194	7.14617		563.709	14.2801	13.7973	15.2019	15.5028	17.5349
567.045	1.24798	1.08503	1.3129	1.01379	1.66633		567.045	8.27755	7.94079	7.6781	7.37974	7.54325		567.045	12.0404	10.9411	12.2328	12.5465	15.5095
570.38	1.24239	1.15434	1.09019	1.15875	1.52306		570.38	8.8616	8.58505	7.94503	7.61541	7.96869		570.38	10.4901	9.76693	8.48412	8.16354	8.52447
573.716	1.188	1.24183	0.95771	1.37968	1.16747		573.716	9.74044	9.61243	8.60947	8.32903	8.30396		573.716	12.4144	12.4609	9.70496	8.95999	6.42837
577.051	1.17106	1.23948	1.08143	1.33438	1.02664		577.051	10.968	10.9437	9.75255	9.39559	8.66143		577.051	16.0803	16.0774	15.0707	14.9501	13.2129
580.387	1.24127	1.18615	1.28312	1.05222	1.24039		580.387	12.5503	12.4903	11.1261	10.452	9.32766		580.387	17.2435	16.1828	17.4972	18.4003	20.1826
583.722	1.34137	1.20136	1.29083	0.90599	1.47966		583.722	14.5496	14.3301	12.5446	11.4948	10.5643		583.722	14.989	13.0781	13.3105	14.0037	16.9655
587.058	1.38255	1.31315	1.12661	1.11923	1.4211		587.058	16.9989	16.6189	14.1996	13.0719	12.46		587.058	13.6544	12.1575	8.4577	7.42021	6.98989
590.394	1.37058	1.43305	1.09472	1.48237	1.21358		590.394	19.6669	19.2973	16.4577	15.6654	14.8847		590.394	17.5354	17.0471	11.4814	9.21777	5.18393
593.729	1.41579	1.51258	1.379	1.65639	1.28049		593.729	22.0262	21.9587	19.3542	18.921	17.4914		593.729	24.7616	24.1649	21.2533	20.0973	17.753
597.065	1.60842	1.64607	1.79563	1.63347	1.72463		597.065	23.6269	24.1045	22.393	21.7451	19.7921		597.065	29.1622	27.0034	26.8589	27.4968	30.4494
600.4	1.91302	1.94929	2.03737	1.72054	2.16444		600.4	24.564	25.5596	24.9166	23.3499	21.3966		600.4	29.6277	26.5923	23.1264	22.0369	25.453
603.736	2.2066	2.36292	2.07316	2.0854	2.24457		603.736	25.4788	26.5986	26.6506	24.1181	22.3274		603.736	35.8219	35.1177	23.3466	15.7722	10.3015
607.071	2.40275	2.66103	2.15794	2.50821	2.12617		607.071	26.9643	27.6326	27.8452	25.2074	23.0812		607.071	60.8805	65.3291	49.6565	36.3932	20.4773
610.407	2.51098	2.69087	2.44893	2.67933	2.27008		610.407	28.9194	28.7855	28.9076	27.2142	24.2274		610.407	105.973	114.561	106.831	96.9714	83.2487
613.742	2.5841	2.55725	2.76807	2.61386	2.78648		613.742	30.5387	29.7952	29.9575	29.3762	25.8217		613.742	152.833	160.695	168.254	172.651	178.646
617.078	2.64792	2.51368	2.84395	2.59894	3.23278		617.078	31.0002	30.3053	30.7447	30.2779	27.2369		617.078	174.634	177.076	193.82	214.272	245.165
620.414	2.69915	2.67986	2.69483	2.7605	3.15416		620.414	30.1887	30.2029	30.9222	29.3361	27.6775		620.414	157.263	153.997	165.234	190.764	232.491
623.749	2.73753	2.91694	2.6106	2.87608	2.6623		623.749	28.757	29.66	30.3302	27.4247	26.9185		623.749	111.332	106.612	103.154	118.569	149.498
627.085	2.75616	2.99257	2.74592	2.70446	2.28848		627.085	27.5083	28.8956	29.0408	25.9389	25.5053		627.085	63.3088	61.8854	48.1958	47.0795	56.6272
630.42	2.70535	2.82322	2.88601	2.35692	2.31117		630.42	26.7355	27.9487	27.224	25.3448	24.1878		630.42	34.2842	37.3364	25.4977	14.5787	9.89397
633.756	2.51543	2.52028	2.72342	2.16531	2.44622		633.756	26.1123	26.6796	25.0348	24.7978	23.1767		633.756	26.1555	31.0826	28.3086	19.2834	14.6348
637.091	2.1866	2.23339	2.28251	2.21891	2.28283		637.091	25.1186	24.9467	22.6105	23.1767	21.9983		637.091	26.3269	29.9718	33.4705	31.7072	33.6327
640.427	1.83315	2.01261	1.91264	2.23207	1.84945		640.427	23.5044	22.7619	20.1118	20.3194	20.0695		640.427	23.2526	24.7762	27.8068	29.7277	33.6332
643.763	1.59576	1.83141	1.84871	1.95357	1.55163		643.763	21.3889	20.3099	17.7236	17.1408	17.3584		643.763	16.2109	16.8991	17.0069	17.1609	16.4247
647.098	1.50347	1.67981	1.92607	1.55353	1.60225		647.098	19.0432	17.8604	15.6085	14.6534	14.4648		647.098	11.513	12.5415	12.4176	10.5213	5.47851
650.434	1.45275	1.57677	1.829	1.4247	1.74595		650.434	16.677	15.6544	13.8517	13.0773	12.109		650.434	12.5356	13.6497	15.6412	15.5584	12.234
653.769	1.33868	1.50897	1.52824	1.64431	1.64377		653.769	14.4235	13.8192	12.4356	11.9349	10.5985		653.769	15.7629	16.1102	18.7403	22.2189	24.2578
657.105	1.18004	1.42089	1.31092	1.84023	1.35997		657.105	12.4285	12.3445	11.2676	10.8016	9.74778		657.105	15.9406	15.5071	16.0778	20.0718	24.7036
660.44	1.08324	1.28951	1.37055	1.67254	1.26329		660.44	10.8611	11.1395	10.26	9.73972	9.19416		660.44	12.5776	12.2597	10.9228	11.6633	13.959
663.776	1.09521	1.17004	1.52884	1.28979	1.48636		663.776	9.80867	10.1341	9.40817	9.01715	8.71247		663.776	9.78916	10.1905	9.59353	7.48194	6.47298
667.111	1.13821	1.12859	1.47606	1.131	1.71045		667.111	9.18768	9.33409	8.78143	8.64014	8.27707		667.111	10.5817	11.2642	12.6701	11.4524	10.3784
670.447	1.10964	1.14617	1.19828	1.33103	1.5897		670.447	8.78974	8.77236	8.41663	8.33886	7.94402		670.447	13.2304	13.3728	14.9841	16.6443	17.9864
673.783	1.01208	1.13446	0.99957	1.53767	1.23115		673.783	8.43097	8.41727	8.22617	7.94705	7.74287		673.783	13.9381	13.4334	13.1395	15.5067	17.8699
677.118	0.94251	1.0527	1.0851	1.39393	1.0579		677.118	8.06502	8.15774	8.04606	7.60176	7.64857		677.118	11.7958	11.3326	9.75975	9.79734	10.3539
680.454	0.95974	0.96631	1.27828	1.02757	1.2339		680.454	7.76261	7.89706	7.79069	7.49905	7.59472		680.454	9.63044	9.74438	9.28672	7.29815	5.84809
683.789	1.00976	0.95982	1.26264	0.87581	1.44166		683.789	7.59516	7.64412	7.53287	7.57492	7.50583		683.789	10.0681	10.4816	11.8461	10.8892	9.94347
687.125	1.00504	1.01891	1.01628	1.08523	1.32337		687.125	7.54485	7.48325	7.39842	7.56473	7.35355		687.125	12.2034	12.2817	13.5234	15.0883	16.2407
690.46	0.94455	1.04496	0.83985	1.31217	0.97894		690.46	7.52318	7.45228	7.39495	7.35229	7.19448		690.46	13.0479	12.6732	12.0206	14.0433	15.8494
693.796	0.91019	0.98626	0.93933	1.19841	0.83104		693.796	7.46301	7.47825	7.39214	7.12088	7.12148		693.796	11.5332	11.2136	9.59267	9.43384	9.58365
697.131	0.94861	0.90708	1.14003	0.86486	1.03992		697.131	7.3778	7.4506	7.28463	7.09751	7.15352		697.131	9.74479	9.88231	9.56995	7.68056	6.24522
700.467	1.00391	0.89865	1.12805	0.74089	1.27658		700.467	7.32597	7.34025	7.12836	7.24102	7.19611		700.467	9.98844	10.3503	11.7286	10.9184	10.1675
703.803	0.99396	0.95396	0.88645	0.96566	1.17284		703.803	7.32857	7.21765	7.06465	7.297	7.14391		703.803	11.7632	11.8473	12.8862	14.3319	15.5147
707.138	0.9238	0.97912	0.72155	1.19206	0.83067		707.138	7.34011	7.15585	7.12526	7.14096	7.01221		707.138	12.5912	12.3241	11.4968	13.1289	14.7538
710.474	0.87937	0.9254	0.83991	1.06742	0.68501		710.474	7.30513	7.14757	7.17776	6.94218	6.92219		710.474	11.4014	11.1977	9.65879	9.14466	9.08642
713.809	0.91075	0.85805	1.0597	0.72582	0.90396		713.809	7.22777	7.13536	7.09439	6.9292	6.94401		713.809	9.88274	10.0265	9.95742	8.03145	6.47811
717.145	0.9659	0.86542	1.0585	0.60691	1.1529		717.145	7.16638	7.10012	6.92678	7.07788	6.99901		717.145	10.11	10.3541	11.8377	11.2734	10.4379
720.48	0.96505	0.93447	0.81856	0.84826	1.05322		720.48	7.1622	7.08327	6.85015	7.14473	6.96041		720.48	11.7463	11.6838	12.5662	14.2393	15.2805
723.816	0.91183	0.96711	0.65392	1.0928	0.70711		723.816	7.19509	7.11938	6.94	6.99819	6.82807		723.816	12.565	12.2244	11.1856	12.7938	14.2258
727.151	0.88757	0.9161	0.77785	0.98161	0.56226		727.151	7.22133	7.18074	7.07203	6.79896	6.74008		727.151	11.4888	11.3046	9.77929	9.06255	8.83778
730.487	0.93802	0.85204	1.0063	0.65223	0.79683		730.487	7.23677	7.21367	7.08105	6.7869	6.79342		730.487	10.0109	10.2114	10.3902	8.33743	6.70966
733.823	1.00996	0.86669	1.00981	0.5508	1.07068		733.823	7.27521	7.21372	6.97367	6.96313	6.90908		733.823	10.138	10.4162	12.1134	11.5989	10.7988
737.158	1.02538	0.94629	0.77002	0.81465	0.99061		737.158	7.34706	7.23281	6.91634	7.09464	6.93161		737.158	11.6944	11.6283	12.4735	14.1867	15.3395
740.494	0.99037	0.99149	0.60998	1.07908	0.65288		740.494	7.41374	7.30829	7.01633	7.03176	6.8405		740.494	12.6132	12.2469	11.0074	12.4224	13.9603
743.829	0.98794	0.95763	0.75158	0.97822	0.51347		743.829	7.44662	7.41435	7.18676	6.90938	6.7886		743.829	11.7533	11.5288	9.88851	8.81505	8.6137
747.165	1.06452	0.91983	1.00778	0.64909	0.75922		747.165	7.49094	7.50389	7.27178	6.96354	6.90463		747.165	10.404	10.5446	10.754	8.51063	6.84457
750.5	1.1664	0.96944	1.03658	0.54208	1.04544		750.5	7.629	7.58016	7.259	7.21446	7.11783		750.5	10.4879	10.7009	12.3417	11.9945	11.2117
753.836	1.21336	1.08345	0.81075	0.79973	0.96745		753.836	7.86939	7.69326	7.29262	7.44256	7.24583		753.836	11.9614	11.8648	12.3416	14.3706	15.6498
757.171	1.20811	1.14962	0.65637	1.063	0.62157		757.171	8.1089	7.86207	7.47316	7.48393	7.2377		757.171	12.9398	12.5885	10.7799	12.2941	13.9245
760.507	1.23245	1.11746	0.80436	0.97128	0.47967		760.507	8.23968	8.03115	7.71834	7.44256	7.24712		760.507	12.3189	12.0752	10.0299	8.77834	8.42518
763.843	1.33736	1.06948	1.07175	0.66218	0.74195		763.843	8.28216	8.13067	7.87301	7.53676	7.42855		763.843	11.2829	11.237	11.3878	8.98251	6.93054
767.178	1.47824	1.11296	1.1138	0.57907	1.05704		767.178	8.36708	8.16667	7.9148	7.79721	7.72257		767.178	11.6512	11.4688	13.1499	12.8372	11.7116
770.514	1.58101	1.23743	0.9012	0.85631	1.00173		770.514	8.57072	8.22122	7.97308	8.02985	7.92176		770.514	13.351	12.8023	13.0356	15.0203	16.2026
773.849	1.64367	1.33109	0.76258	1.13538	0.66659		773.849	8.80536	8.3551	8.13783	8.0874	7.93807		773.849	14.4759	13.863	11.5155	12.5173	14.1155
777.185	1.73274	1.33372	0.92997	1.06381	0.53779		777.185	8.9154	8.53311	8.3251	8.0679	7.91649		777.185	13.8479	13.6203	11.1707	9.0777	8.40319
780.52	1.88387	1.31903	1.21388	0.77986	0.82726		780.52	8.87274	8.66462	8.38792	8.16405	8.03748		780.52	12.5938	12.6244	12.875	9.97898	7.33374
783.856	2.04943	1.39667	1.26086	0.71077	1.1694		783.856	8.82602	8.70696	8.32098	8.37615	8.26754		783.856	12.614	12.2119	14.3411	14.3023	12.8193
787.191	2.16701	1.56904	1.04288	0.9722	1.11175		787.191	8.93197	8.70632	8.27453	8.49671	8.39561		787.191	14.0611	12.8405	13.3692	15.9151	17.3654
790.527	2.25086	1.73485	0.90165	1.20992	0.73713		790.527	9.17239	8.73808	8.35385	8.40022	8.3161		790.527	15.2583	13.7082	11.2636	12.2547	14.4044
793.863	2.37544	1.82773	1.08074	1.10213	0.56119		793.863	9.38548	8.8332	8.4804	8.23827	8.18502		793.863	15.1154	13.9945	11.2733	8.4856	7.86265
797.198	2.57319	1.89688	1.38868	0.81512	0.83303		797.198	9.47288	8.97711	8.51159	8.25717	8.23679		797.198	14.6965	13.9875	13.9313	10.4991	7.14651
800.534	2.79146	2.02483	1.46345	0.77327	1.19136		800.534	9.52359	9.1591	8.46031	8.4766	8.49785		800.534	15.7953	14.6823	16.0054	16.1762	13.8586
803.869	2.97142	2.20591	1.27962	1.06814	1.15595		803.869	9.70493	9.39098	8.50992	8.67636	8.77188		803.869	18.4911	16.4805	15.0356	17.7578	18.8893
807.205	3.1381	2.35969	1.19624	1.33703	0.79256		807.205	10.0669	9.67853	8.79366	8.72723	8.90891		807.205	21.0297	18.6565	13.2314	12.9386	14.903
810.54	3.36943	2.45913	1.46959	1.27872	0.63774		810.54	10.5086	10.011	9.23328	8.8162	8.99336		810.54	22.1634	20.1638	14.7123	9.0479	7.33632
813.876	3.67898	2.58915	1.8979	1.07705	0.97037		813.876	10.9359	10.404	9.66071	9.23597	9.20629		813.876	22.7576	20.7869	19.3654	13.1699	7.678
817.211	3.97233	2.84564	2.09455	1.13647	1.41838		817.211	11.3943	10.9323	10.0632	10.0003	9.57393		817.211	24.5835	21.4564	22.2398	21.2304	17.0496
820.547	4.14419	3.20628	2.02131	1.50908	1.4529		820.547	12.0033	11.6737	10.6151	10.8118	9.9765		820.547	28.1238	23.5477	20.4216	22.5031	23.2447
823.883	4.1946	3.54515	2.04135	1.82599	1.11566		823.883	12.7898	12.5984	11.4406	11.4541	10.4163		823.883	32.4494	27.8223	18.276	15.289	17.5072
827.218	4.21507	3.77045	2.40377	1.82126	0.98272		827.218	13.6419	13.541	12.4198	12.0933	11.1367		827.218	37.1417	33.8347	22.6706	11.8141	9.01115
830.554	4.26726	3.90665	2.86912	1.68897	1.37957		830.554	14.4387	14.3171	13.311	13.0599	12.34		830.554	43.3099	40.4993	33.3392	22.4877	14.7454
833.889	4.3153	4.02961	3.02332	1.76737	1.89078		833.889	15.1736	14.8824	14.047	14.3718	13.8246		833.889	52.1966	47.9098	42.2413	38.9985	34.8529
837.225	4.2921	4.16214	2.88929	2.04213	1.86119		837.225	15.9124	15.36	14.8194	15.6477	15.0826		837.225	63.5815	59.0623	45.7453	42.3923	47.1947
840.56	4.19712	4.26916	2.99447	2.24322	1.28906		840.56	16.6573	15.9007	15.8224	16.5757	15.8828		840.56	76.6276	78.9603	55.1726	31.8048	34.6977
843.896	4.08846	4.32786	3.72955	2.41265	0.95918		843.896	17.313	16.5243	16.9636	17.3464	16.6839		843.896	92.0118	110.046	88.9778	37.6789	15.3301
847.231	3.98797	4.34231	4.77624	3.02408	1.59029		847.231	17.7998	17.1086	17.8982	18.4287	18.2668		847.231	111.562	147.052	150.354	94.5832	33.2395
850.567	3.84137	4.27884	5.34485	4.28581	2.99338		850.567	18.1477	17.5214	18.3506	19.886	20.8235		850.567	134.554	177	214.539	196.764	111.562
853.903	3.5943	4.04931	4.97314	5.50601	4.21702		853.903	18.4355	17.7369	18.3467	21.0731	23.4558		853.903	154.972	186.699	243.926	287.723	216.567
857.238	3.2773	3.61732	3.95964	5.5565	4.46884		857.238	18.6563	17.8169	18.1149	21.177	24.7325		857.238	164.261	172.544	219.689	303.955	277.909
860.574	2.97728	3.10281	2.98068	4.11282	3.76184		860.574	18.7021	17.8009	17.817	20.058	23.8774		860.574	157.99	143.587	158.776	232.887	250.572
863.909	2.73257	2.71232	2.4186	2.19066	2.69726		863.909	18.4979	17.649	17.4372	18.4454	21.4566		863.909	139.698	114.291	98.6609	125.225	156.318
867.245	2.4981	2.53484	2.17215	1.18991	1.8299		867.245	18.1036	17.3004	16.9037	17.2499	18.8924		867.245	117.713	93.5237	65.4817	48.2647	62.0764
870.58	2.2295	2.44694	2.0145	1.47372	1.3582		870.58	17.6427	16.7675	16.2322	16.7451	17.2775		870.58	98.3353	80.1226	57.117	28.6183	18.9361
873.916	1.96629	2.2645	1.91157	2.13838	1.2591		873.916	17.1501	16.1529	15.5069	16.4691	16.6084		873.916	82.486	68.2922	54.696	40.8513	24.223
877.251	1.79326	1.96944	1.9227	2.19523	1.44434		877.251	16.5466	15.5677	14.775	15.8483	16.0721		877.251	68.3296	55.713	45.7557	45.9655	39.5277
880.587	1.72996	1.73002	1.96441	1.67572	1.72179		880.587	15.7788	15.0417	14.0317	14.7795	14.9765		880.587	55.472	45.3629	33.6594	32.2238	36.701
883.923	1.70245	1.68803	1.86725	1.35984	1.8092		883.923	14.9352	14.5174	13.3049	13.5935	13.3816		883.923	45.5119	40.3167	27.4762	16.7242	20.5521
887.258	1.63964	1.78418	1.64712	1.62909	1.58049		887.258	14.1762	13.925	12.6828	12.6038	11.9126		887.258	39.2365	39.0096	28.6419	15.8618	11.3588
890.594	1.56253	1.84211	1.54488	1.99821	1.25615		890.594	13.5651	13.262	12.2202	11.8426	11.0837		890.594	35.026	36.9275	30.408	24.9431	16.281
893.929	1.54324	1.79297	1.71632	1.8664	1.18508		893.929	13.0194	12.6042	11.8579	11.2075	10.8526		893.929	30.7628	32.0641	27.6725	28.2364	23.9591
897.265	1.59268	1.74377	1.99384	1.38018	1.41163		897.265	12.4436	12.049	11.494	10.6999	10.7808		897.265	26.4254	26.9243	22.8809	20.8032	22.5944
900.6	1.63649	1.80838	2.08324	1.22115	1.60143		900.6	11.8637	11.6451	11.1285	10.4116	10.5299		900.6	23.6901	24.7704	21.2892	12.8696	14.5954
903.936	1.61537	1.93903	1.95406	1.65324	1.47881		903.936	11.3893	11.3697	10.8787	10.3446	10.155		903.936	23.1741	25.3208	23.432	14.1852	10.6761
907.271	1.5687	1.98861	1.88559	2.16697	1.21555		907.271	11.0678	11.1657	10.8265	10.3699	9.94502		907.271	23.2273	25.4233	24.9722	21.3743	14.6757
910.607	1.58115	1.91583	2.08806	2.19743	1.22174		910.607	10.8363	10.9993	10.8959	10.3858	10.05		910.607	21.9448	23.3742	23.0785	24.0915	19.7836
913.943	1.665	1.85051	2.41131	1.89973	1.58663		913.943	10.6338	10.8852	10.931	10.4264	10.3183		913.943	19.581	20.8993	20.0346	19.4469	19.0238
917.278	1.74536	1.92841	2.54714	1.90741	1.93127		917.278	10.5068	10.8561	10.8802	10.5594	10.4973		917.278	18.063	20.3695	19.5715	14.7915	14.3397
920.614	1.77318	2.11954	2.45513	2.43053	1.91034		920.614	10.5479	10.9137	10.844	10.743	10.547		920.614	18.3764	21.4119	21.6341	16.6148	12.7973
923.949	1.80866	2.28114	2.42609	2.96574	1.70353		923.949	10.7443	11.0161	10.9258	10.8814	10.7044		923.949	19.451	21.6685	22.8479	21.9142	16.6545
927.285	1.95358	2.35882	2.68962	3.0218	1.80663		927.285	10.949	11.1149	11.0938	11.0118	11.2222		927.285	19.913	20.4486	21.554	23.3688	21.0309
930.62	2.22239	2.46009	3.10075	2.83359	2.3669		930.62	11.0324	11.2004	11.243	11.3234	12.0669		930.62	20.0304	19.9169	20.1045	19.9698	21.208
933.956	2.5304	2.70292	3.33732	3.04885	2.96027		933.956	11.0275	11.299	11.3692	11.9221	12.914		933.956	21.1118	22.0119	21.3908	18.0936	18.799
937.292	2.81354	3.05	3.34133	3.8165	3.15378		937.292	11.0788	11.4256	11.5997	12.6344	13.4549		937.292	23.4953	25.5335	24.8105	22.2707	18.9682
940.627	3.10345	3.35381	3.40331	4.56268	3.13288		940.627	11.2598	11.5483	12.0162	13.147	13.6914		940.627	26.357	27.8641	27.4873	29.1772	23.6571
943.963	3.44239	3.54415	3.77513	4.78986	3.53349		943.963	11.4885	11.6125	12.4966	13.3525	13.9113		943.963	29.7044	29.2208	28.9179	33.061	30.2524
947.298	3.75952	3.69694	4.33342	4.78151	4.63549		947.298	11.6389	11.598	12.7978	13.4691	14.3806		947.298	35.2251	33.2023	32.1717	34.2815	36.3364
950.634	3.90717	3.89449	4.73225	5.18451	5.92629		950.634	11.6869	11.5443	12.7977	13.7584	15.0793		950.634	43.8275	41.9168	39.4188	38.3744	42.6085
953.969	3.8413	4.08055	4.81427	6.00166	6.59692		953.969	11.7014	11.5112	12.6123	14.1794	15.7336		953.969	52.6579	51.6012	47.6035	46.7679	49.6705
957.305	3.70746	4.11853	4.72308	6.41066	6.36462		957.305	11.708	11.5187	12.4537	14.4144	16.0735		957.305	56.1687	55.0113	50.4681	52.5211	54.1321
960.64	3.6869	3.97313	4.60957	5.75749	5.64463		960.64	11.6323	11.5286	12.4131	14.2478	16.0402		960.64	51.1971	48.7186	45.0837	47.9825	50.9756
963.976	3.77165	3.75919	4.39423	4.4536	4.96437		963.976	11.4057	11.4804	12.4123	13.83	15.7764		963.976	40.5311	36.9444	35.0947	34.827	40.0747
967.312	3.75704	3.58565	3.93436	3.55714	4.43862		967.312	11.0887	11.3394	12.3346	13.5032	15.4735		967.312	30.5109	27.2868	26.8164	23.0776	28.054
970.647	3.48051	3.4113	3.33068	3.53083	3.91247		970.647	10.8306	11.112	12.1377	13.4056	15.2425		970.647	25.0973	23.2819	22.9986	19.9029	22.0692
973.983	3.01977	3.11736	2.88743	3.76682	3.41237		973.983	10.7051	10.8308	11.8308	13.3329	15.0761		973.983	23.0367	22.2579	21.4452	22.2638	22.6354
977.318	2.60642	2.70088	2.74125	3.46515	3.1839		977.318	10.6316	10.5352	11.411	12.999	14.8696		977.318	20.8907	20.151	19.191	22.2532	24.1443
980.654	2.36917	2.3195	2.67944	2.68046	3.2819		980.654	10.4809	10.2583	10.8864	12.3622	14.4801		980.654	17.6514	16.6597	16.3168	17.5015	22.0826
983.989	2.2298	2.11761	2.43328	2.17529	3.37761		983.989	10.2263	10.0151	10.3427	11.6418	13.8326		983.989	15.2933	14.6027	14.9185	13.1704	17.8322
987.325	2.06462	2.06386	2.06129	2.34503	3.14268		987.325	9.95147	9.79418	9.9159	11.0652	13.0237		987.325	15.305	15.3017	15.528	13.9326	15.6613
990.66	1.89661	2.01672	1.88343	2.69902	2.70446		990.66	9.72605	9.57212	9.66856	10.6817	12.3014		990.66	16.3224	16.5937	16.1987	17.4381	16.6863
993.996	1.859	1.92372	2.03828	2.57251	2.50465		993.996	9.52972	9.349	9.53102	10.4248	11.8811		993.996	15.9877	15.8808	15.2363	17.8619	17.8059
997.332	1.99364	1.88138	2.2746	2.05297	2.70832		997.332	9.31987	9.16627	9.40165	10.2613	11.7509		997.332	14.1952	13.6678	13.4863	14.0442	16.3371
1000.67	2.17382	1.98064	2.28374	1.84363	2.96969		1000.67	9.12793	9.07365	9.27947	10.1991	11.6863		1000.67	13.1332	12.691	13.0089	10.8776	13.6103
1004	2.26475	2.16203	2.12724	2.27649	2.90439		1004	9.03268	9.07031	9.24461	10.1853	11.4832		1004	14.1244	14.0224	14.1401	12.3497	12.8273
1007.34	2.30063	2.28789	2.16133	2.8528	2.63902		1007.34	9.04317	9.08912	9.31141	10.0984	11.1634		1007.34	15.7136	15.6062	15.054	16.0752	14.5376
1010.67	2.4276	2.33045	2.54394	2.93763	2.6687		1010.67	9.06483	9.05568	9.36786	9.88645	10.9193		1010.67	15.6523	15.1496	14.3228	16.7281	16.0136
1014.01	2.68272	2.40696	2.9965	2.63041	3.18429		1014.01	9.01459	8.96572	9.30632	9.66216	10.8685		1014.01	13.9979	13.2608	12.8512	13.3828	15.1052
1017.34	2.91204	2.60429	3.15609	2.59903	3.77314		1017.34	8.93744	8.89283	9.17681	9.59484	10.915		1017.34	13.0188	12.5207	12.5652	10.6205	13.0763
1020.68	2.95088	2.83402	3.04009	3.11317	3.9135		1020.68	8.95818	8.91169	9.14163	9.71415	10.8768		1020.68	14.0342	13.8745	13.7619	12.0988	12.6533
1024.02	2.83303	2.92563	2.98306	3.62704	3.61152		1024.02	9.11674	9.02004	9.27194	9.87288	10.7092		1024.02	15.5671	15.3712	14.7652	15.5915	14.2244
1027.35	2.74784	2.8398	3.13556	3.49992	3.33359		1027.35	9.2986	9.14749	9.45258	9.91818	10.5429		1027.35	15.3723	14.9246	14.2566	16.2155	15.4562
1030.69	2.79689	2.71415	3.23284	2.86454	3.34476		1030.69	9.35946	9.23872	9.52804	9.85342	10.5047		1030.69	13.5515	13.1956	13.0183	13.1858	14.6573
1034.02	2.8701	2.67933	2.97325	2.44606	3.36755		1034.02	9.29438	9.31118	9.49771	9.79547	10.5626		1034.02	12.4534	12.6131	12.7668	10.7733	13.097
1037.36	2.8023	2.69544	2.48636	2.58301	3.02104		1037.36	9.24292	9.41948	9.49768	9.80716	10.5882		1037.36	13.4764	13.9631	13.7944	12.3306	13.1442
1040.69	2.59702	2.62842	2.21811	2.80101	2.41394		1040.69	9.32762	9.57218	9.59803	9.83567	10.5328		1040.69	15.1608	15.3206	14.667	15.7462	14.9439
1044.03	2.41916	2.45433	2.35673	2.51915	2.05		1044.03	9.52715	9.7069	9.70128	9.82203	10.4725		1044.03	15.1996	14.7868	14.2924	16.4986	16.2458
1047.36	2.3744	2.30538	2.57914	1.89845	2.16245		1047.36	9.7283	9.76032	9.68867	9.80537	10.4745		1047.36	13.619	13.1844	13.4367	13.9217	15.5294
1050.7	2.38036	2.29505	2.48412	1.6463	2.3995		1050.7	9.87039	9.753	9.60793	9.86463	10.4857		1050.7	12.7592	12.9367	13.6313	12.0237	14.0771
1054.04	2.30308	2.36753	2.13652	2.04144	2.30819		1054.04	9.99504	9.78332	9.62716	9.98416	10.4091		1054.04	14.0619	14.6781	15.0443	13.8789	14.2166
1057.37	2.16482	2.38181	1.97559	2.53061	1.95618		1057.37	10.1583	9.9275	9.80357	10.0487	10.2639		1057.37	16.071	16.3228	16.2557	17.4356	16.2182
1060.71	2.12872	2.31107	2.2034	2.46449	1.82809		1060.71	10.3436	10.1545	9.99141	9.99651	10.199		1060.71	16.4273	15.9398	16.2116	18.449	18.0407
1064.04	2.27345	2.27659	2.49467	1.9686	2.13394		1064.04	10.4953	10.3564	10.0382	9.92825	10.3263		1064.04	15.1831	14.5053	15.6731	16.3602	18.1329
1067.38	2.46513	2.36842	2.44236	1.75711	2.49268		1067.38	10.6149	10.4662	10.013	10.01	10.5873		1067.38	14.9013	14.7145	16.2202	15.0022	17.4292
1070.71	2.51126	2.50705	2.13715	2.15324	2.44687		1070.71	10.7769	10.5342	10.1389	10.2793	10.8264		1070.71	17.2914	17.3926	18.1762	17.2773	17.9687
1074.05	2.40194	2.5464	2.07085	2.66572	2.10688		1074.05	11.0338	10.6724	10.4963	10.6021	10.9765		1074.05	20.808	20.3166	20.1802	21.2064	20.179
1077.38	2.32045	2.4792	2.4674	2.69011	2.02044		1077.38	11.3335	10.9268	10.8929	10.8419	11.1209		1077.38	22.3964	21.0006	20.8575	22.6877	22.4618
1080.72	2.40844	2.4556	2.94475	2.34552	2.42123		1080.72	11.5604	11.223	11.1013	11.0331	11.3762		1080.72	21.1272	19.6952	20.3355	21.0178	23.3909
1084.06	2.59299	2.57946	2.9862	2.28166	2.88322		1084.06	11.6586	11.4527	11.1672	11.3376	11.7723		1084.06	19.0814	18.7127	19.775	19.5889	23.3834
1087.39	2.69406	2.75737	2.60586	2.73526	2.87393		1087.39	11.6955	11.6036	11.3703	11.8401	12.2788		1087.39	18.5735	19.237	19.8117	21.0165	23.7446
1090.73	2.65567	2.80927	2.31779	3.16572	2.46881		1090.73	11.7988	11.7762	11.8613	12.4323	12.8929		1090.73	19.4975	20.0345	20.0366	23.5965	24.7385
1094.06	2.59035	2.69431	2.45138	2.99226	2.2501		1094.06	12.039	12.0576	12.441	12.9213	13.6191		1094.06	20.0601	19.6014	19.9504	23.919	25.4718
1097.4	2.59307	2.55008	2.73563	2.41179	2.51714		1097.4	12.373	12.3995	12.7778	13.2209	14.3542		1097.4	19.4706	18.4716	19.7953	21.7964	25.5428
1100.73	2.59657	2.50118	2.7017	2.14961	2.88065		1100.73	12.6915	12.6599	12.797	13.3975	14.8751		1100.73	18.7857	18.3822	20.0862	20.5301	25.835
1104.07	2.47336	2.50564	2.33724	2.4732	2.79785		1104.07	12.9148	12.7778	12.7475	13.5412	15.0176		1104.07	19.0363	19.6101	20.6875	22.1885	27.177
1107.4	2.23988	2.44367	2.0934	2.83179	2.32055		1107.4	13.0591	12.8732	12.8738	13.6497	14.8604		1107.4	19.6032	20.4304	20.9098	24.6031	28.8324
1110.74	2.07066	2.30913	2.24927	2.62779	2.0337		1110.74	13.221	13.1281	13.134	13.6744	14.678		1110.74	19.2179	19.5704	20.5176	24.3861	29.2109
1114.08	2.09012	2.22594	2.52757	2.05687	2.26814		1114.08	13.4899	13.5617	13.3241	13.6537	14.6952		1114.08	18.0232	18.1576	20.1555	21.8222	28.1063
1117.41	2.21842	2.2694	2.50012	1.85021	2.66462		1117.41	13.8539	13.9663	13.4134	13.7348	14.9175		1117.41	17.5782	18.2719	20.5409	20.7765	27.4511
1120.75	2.28166	2.35668	2.2136	2.27078	2.68228		1120.75	14.1926	14.1138	13.6115	14.0287	15.2113		1120.75	18.7019	20.0384	21.5667	23.5915	29.3365
1124.08	2.2427	2.37289	2.14762	2.75458	2.34691		1124.08	14.387	14.0219	14.0659	14.4649	15.491		1124.08	20.2423	21.3912	22.5779	27.8941	33.6177
1127.42	2.2485	2.35658	2.54409	2.70001	2.20996		1127.42	14.4514	13.97	14.6108	14.8432	15.7778		1127.42	20.626	20.9717	23.3671	29.7071	38.0755
1130.75	2.43857	2.47138	3.04032	2.31357	2.58419		1130.75	14.5366	14.2195	14.9329	15.0602	16.1176		1130.75	20.1135	20.1602	24.4137	28.729	40.9697
1134.09	2.7745	2.78805	3.14262	2.33286	3.12192		1134.09	14.7764	14.7338	14.9614	15.2676	16.551		1134.09	20.6604	21.3519	26.0844	28.7637	42.9798
1137.42	3.10775	3.17584	2.91436	3.00105	3.32018		1137.42	15.1363	15.2101	14.9742	15.7642	17.1984		1137.42	23.6307	24.867	28.1602	32.8929	46.4726
1140.76	3.37157	3.45993	2.92702	3.71449	3.24085		1140.76	15.4482	15.3901	15.2782	16.699	18.275		1140.76	28.5451	28.8939	30.6021	39.952	53.2533
1144.1	3.62496	3.63115	3.51009	3.84374	3.42736		1144.1	15.5992	15.3031	15.8755	17.8856	19.8857		1144.1	34.3635	32.5604	34.429	46.7613	63.3066
1147.43	3.90211	3.81869	4.29909	3.59965	4.12045		1147.43	15.6485	15.1897	16.5214	18.9359	21.781		1147.43	40.9768	37.5186	40.9559	52.5359	75.2473
1150.77	4.105	4.06975	4.69128	3.73703	4.86909		1150.77	15.7241	15.2213	17.0472	19.5854	23.4137		1150.77	48.283	45.2042	49.7135	59.1054	87.1318
1154.1	4.11478	4.25536	4.59479	4.48561	5.10039		1154.1	15.8332	15.3508	17.4805	19.8688	24.3222		1154.1	54.1156	53.1725	57.5539	66.7365	96.5952
1157.44	3.97482	4.24332	4.46862	5.17619	4.87325		1157.44	15.8421	15.4315	17.8279	19.9605	24.4456		1157.44	54.7146	56.0062	60.5831	71.7633	100.972
1160.77	3.87282	4.09222	4.62986	5.09194	4.76124		1160.77	15.6646	15.4205	17.889	19.8786	24.0191		1160.77	48.3717	50.7332	57.317	69.9262	98.36
1164.11	3.91314	3.97878	4.80401	4.3995	5.01092		1164.11	15.4105	15.4112	17.4434	19.4271	23.2085		1164.11	38.0963	40.4681	49.8034	61.4264	89.0461
1167.44	3.97107	3.94859	4.53817	3.90205	5.15183		1167.44	15.2906	15.497	16.601	18.477	21.969		1167.44	29.4517	31.5549	41.5896	51.0897	75.6806
1170.78	3.83607	3.84699	3.88516	3.96333	4.63791		1170.78	15.3967	15.6744	15.8198	17.2587	20.3059		1170.78	25.4477	27.3254	34.8454	43.2993	61.7499
1174.12	3.47797	3.54755	3.38511	4.07218	3.66274		1174.12	15.654	15.9025	15.4957	16.2742	18.5538		1174.12	24.2885	25.7328	29.5704	38.0633	49.7414
1177.45	3.1024	3.16943	3.35559	3.62068	3.00223		1177.45	16.0018	16.1964	15.6061	15.8714	17.2406		1177.45	22.4697	23.1906	25.0827	32.7974	40.5611
1180.79	2.92819	2.96807	3.48037	2.80212	3.04589		1180.79	16.5265	16.6007	15.8423	15.9477	16.6473		1180.79	19.186	19.3057	21.4563	26.7903	34.1564
1184.12	2.971	3.03044	3.28308	2.38774	3.31206		1184.12	17.3316	17.095	16.0373	16.1337	16.6021		1184.12	16.6469	16.6455	19.2144	22.2088	30.1405
1187.46	3.09482	3.19057	2.83105	2.69751	3.12062		1187.46	18.3297	17.6197	16.33	16.2394	16.767		1187.46	16.4352	16.5665	18.1673	20.7127	27.8122
1190.79	3.2385	3.28966	2.674	3.18208	2.52654		1190.79	19.318	18.238	16.8996	16.4341	17.043		1190.79	17.1141	17.1468	17.298	20.8006	26.1273
1194.13	3.5138	3.42679	3.08498	3.17907	2.24427		1194.13	20.3258	19.2144	17.7039	16.9821	17.5942		1194.13	16.2651	15.9392	15.9285	19.68	24.185
1197.46	4.06595	3.85268	3.66991	2.79858	2.65954		1197.46	21.7661	20.832	18.625	17.9322	18.5294		1197.46	13.9418	13.4786	14.5365	16.9661	21.8304
1200.8	4.90515	4.65356	3.92634	2.74706	3.28399		1200.8	24.0716	23.1069	19.7917	19.1756	19.7318		1200.8	12.6371	12.5406	14.0601	15.0231	19.6193
1204.14	5.93593	5.66673	3.9974	3.37551	3.42018		1204.14	27.1654	25.7353	21.5295	20.7161	21.0599		1204.14	13.7739	14.1703	14.5812	15.528	18.1594
1207.47	7.13967	6.74376	4.54717	4.27208	3.14379		1207.47	30.4469	28.3699	23.8938	22.6446	22.5497		1207.47	15.6178	16.0498	15.1119	17.0534	17.5579
1210.81	8.68853	7.9939	5.88283	4.91104	3.24908		1210.81	33.4032	30.9258	26.411	24.768	24.2388		1210.81	15.5855	15.5708	14.7666	16.9502	17.4287
1214.14	10.8922	9.69339	7.53898	5.4045	4.20696		1214.14	36.1275	33.5772	28.5118	26.5218	25.879		1214.14	13.8279	13.4503	13.8485	14.8899	17.2417
1217.48	14.0687	12.0501	8.96651	6.32456	5.55401		1217.48	39.0431	36.4812	30.2503	27.6148	27.1409		1217.48	13.113	12.8835	13.5356	13.3093	16.7113
1220.81	18.4084	15.1955	10.4396	7.91754	6.5698		1220.81	42.1328	39.571	32.4106	28.7832	28.2678		1220.81	15.1062	15.2919	14.5816	14.3264	16.171
1224.15	23.7809	19.3258	12.8993	9.85876	7.33315		1224.15	44.713	42.6136	35.7391	31.482	30.2666		1224.15	18.1878	18.4375	16.5483	17.2802	16.6648
1227.48	29.5157	24.5204	16.8156	11.8555	8.68874		1227.48	46.2108	45.3569	40.0974	36.3676	33.9754		1227.48	19.9202	19.5496	18.3655	19.8155	19.1826
1230.82	34.436	30.1814	21.4888	14.163	11.1183		1230.82	47.0622	47.5382	44.474	42.1078	38.7687		1230.82	20.7791	19.3054	19.55	20.6594	23.2527
1234.16	37.3887	34.8243	25.707	17.2429	14.0456		1234.16	48.4627	48.8438	47.8258	46.196	42.534		1234.16	23.7366	21.2058	20.8504	20.6344	26.5647
1237.49	38.0211	36.9067	28.9341	21.0827	16.5895		1237.49	50.9751	49.0926	49.8055	47.3646	43.4712		1237.49	29.8016	26.9215	23.7266	21.528	27.0808
1240.83	37.0884	36.2028	31.5341	25.1808	18.8261		1240.83	53.5235	48.5853	50.6928	47.0752	42.1039		1240.83	35.4056	33.543	29.0252	25.0243	26.2256
1244.16	35.8325	34.2443	33.8258	29.1415	21.8257		1244.16	54.1369	48.1358	50.8574	48.1398	41.2006		1244.16	35.5999	36.3101	35.7811	32.4052	29.2228
1247.5	34.8688	33.0263	35.3059	32.8386	26.2315		1247.5	51.8887	48.4674	50.5232	51.6341	43.266		1247.5	29.5761	33.4862	41.1476	43.4569	40.5472
1250.83	33.6288	33.0598	35.1016	35.774	31.0509		1250.83	47.9862	49.4215	49.9791	55.4642	47.9644		1250.83	21.7644	27.6115	41.9243	54.5342	58.0613
1254.17	30.9494	32.8052	33.0308	36.6939	34.1816		1254.17	44.7247	49.8704	49.6434	56.4088	52.2081		1254.17	17.1102	22.2153	36.9307	59.0057	72.4151
1257.51	26.2681	30.2107	29.8295	34.4852	34.1604		1257.51	43.3331	48.6356	49.6167	53.5832	53.0067		1257.51	16.256	18.5154	28.3244	52.148	73.9312
1260.84	20.2746	24.821	26.2593	29.5883	31.252		1260.84	42.9549	45.5992	49.2408	49.4717	50.2682		1260.84	16.1524	15.7698	20.3416	36.6099	61.1159
1264.18	14.4384	18.2781	22.3398	24.0496	26.8919		1264.18	41.7519	41.8541	47.4367	47.258	46.7441		1264.18	14.6094	13.6804	16.1619	21.6681	42.2343
1267.51	9.95383	12.7911	17.764	19.7531	22.3856		1267.51	38.8169	38.6931	43.7238	47.3746	45.2634		1267.51	12.7139	12.9892	15.6572	15.347	28.0309
1270.85	7.10495	9.30679	12.896	16.7424	18.2948		1270.85	34.8656	36.4788	38.874	47.1459	46.1132		1270.85	12.5052	13.7659	16.1858	17.2143	22.8623
1274.18	5.46811	7.22924	8.89527	13.6742	14.7535		1274.18	31.2253	34.5522	34.4075	43.9128	47.0874		1274.18	13.717	14.508	15.5413	19.976	22.925
1277.52	4.51032	5.63077	6.65158	9.87377	11.8537		1277.52	28.5046	32.1662	31.3838	38.0877	45.8702		1277.52	14.169	13.828	13.9239	18.1369	22.2939
1280.85	3.93328	4.32561	5.84274	6.39661	9.56782		1280.85	26.3978	29.3378	29.7163	32.7546	42.2056		1280.85	12.9642	12.3862	13.0139	13.6166	19.3265
1284.19	3.60905	3.67629	5.33937	4.73475	7.62867		1284.19	24.5128	26.7357	28.6069	30.4235	37.8617		1284.19	11.7776	12.0743	13.5766	12.0315	16.7625
1287.53	3.42367	3.71679	4.47141	4.85705	5.84003		1287.53	22.975	24.9012	27.4628	30.665	34.8019		1287.53	12.4092	13.3533	14.5527	14.9259	16.8853
1290.86	3.28313	3.89202	3.59612	5.16213	4.44339		1290.86	22.1193	23.7936	26.2919	31.0722	33.56		1290.86	14.1273	14.4834	14.5371	17.9433	18.4202
1294.2	3.19087	3.70342	3.36088	4.42561	3.87492		1294.2	21.8904	23.0962	25.3692	30.0825	33.2153		1294.2	14.6084	13.886	13.568	16.8652	18.5922
1297.53	3.20878	3.30409	3.73086	3.20503	4.0908		1297.53	21.8703	22.7321	24.8167	28.3279	32.6066		1297.53	13.1853	12.4169	12.9432	13.1987	16.9015
1300.87	3.33641	3.22803	4.04456	2.9029	4.40633		1300.87	21.8708	22.8827	24.6166	27.3176	31.4238		1300.87	11.8435	12.2767	13.45	11.9389	15.5055
1304.2	3.49527	3.6498	3.91093	3.80151	4.22169		1304.2	22.208	23.5756	24.8387	27.4656	30.276		1304.2	12.5245	13.9323	14.3989	14.7354	16.0783
1307.54	3.65293	4.17541	3.67874	4.7071	3.75726		1307.54	23.2314	24.5114	25.6007	27.8929	29.9349		1307.54	14.4489	15.3296	14.6506	17.7422	17.6212
1310.87	3.90543	4.40802	3.89562	4.61787	3.77555		1310.87	24.7444	25.4192	26.7914	27.9051	30.5807		1310.87	15.1725	14.6398	14.1554	16.9455	18.0357
1314.21	4.38774	4.49847	4.58043	4.08946	4.57623		1314.21	26.1479	26.4412	28.0454	27.9966	31.6825		1314.21	13.9364	12.8464	13.9415	13.6414	17.0597
1317.55	5.12733	4.95392	5.31041	4.43037	5.57986		1317.55	27.1745	27.9507	29.1381	29.1182	32.5315		1317.55	12.7041	12.5482	14.6596	12.6339	16.5164
1320.88	6.03611	5.98581	5.91284	5.86571	6.0855		1320.88	28.2579	29.9784	30.3101	31.3237	32.9225		1320.88	13.4761	14.4918	15.7192	15.663	17.6841
1324.22	7.03541	7.2546	6.71317	7.22591	6.20541		1324.22	30.0239	32.0188	32.012	33.6316	33.3661		1324.22	15.5976	16.5474	16.1636	19.0262	19.4899
1327.55	8.12061	8.29923	7.98679	7.59495	6.71011		1327.55	32.5251	33.5581	34.2958	35.2253	34.6022		1327.55	16.7375	16.5777	16.0291	18.6137	19.9688
1330.89	9.27138	9.05406	9.44511	7.61595	7.98291		1330.89	35.1861	34.7227	36.615	36.3766	36.8399		1330.89	16.1168	15.3165	16.2953	15.4924	18.9352
1334.22	10.3544	9.81721	10.5447	8.60001	9.50622		1334.22	37.5056	36.2186	38.3582	37.9471	39.4896		1334.22	15.4771	15.2962	17.4956	14.4562	18.2398
1337.56	11.1901	10.7957	11.2015	10.6341	10.5745		1337.56	39.5986	38.5626	39.5374	40.2238	41.7202		1337.56	16.4767	17.2612	18.8912	17.5248	19.3206
1340.89	11.717	11.843	11.8674	12.3226	11.2235		1340.89	41.8965	41.4818	40.8228	42.6198	43.2979		1340.89	18.2028	18.9992	19.3422	21.2084	21.3694
1344.23	12.0248	12.644	12.8075	12.5809	12.054		1344.23	44.4417	44.1793	42.8662	44.5272	44.78		1344.23	18.3319	18.259	18.7117	21.2119	22.5064
1347.57	12.1948	13.0009	13.5868	12.0428	13.1871		1347.57	46.7417	46.146	45.6608	46.1074	46.8126		1347.57	16.3666	15.8214	17.9494	18.1779	22.2932
1350.9	12.1594	12.8701	13.5375	12.1204	13.868		1350.9	48.3953	47.6036	48.5906	48.0097	49.3289		1350.9	14.4336	14.5218	17.8049	16.7245	22.2152
1354.24	11.7879	12.2629	12.6294	12.983	13.391		1354.24	49.6763	49.1608	51.0247	50.4843	51.6195		1354.24	14.4723	15.5154	17.9325	19.1576	23.5699
1357.57	11.1034	11.2946	11.5656	13.2693	12.144		1357.57	51.2983	51.1826	52.7996	53.0834	53.2308		1357.57	15.6643	16.8383	17.5383	22.3864	25.6239
1360.91	10.3417	10.3004	10.9522	12.0017	11.2792		1360.91	53.6388	53.578	54.2161	55.2624	54.6055		1360.91	15.6659	16.1897	16.5954	22.1287	26.4519
1364.24	9.75403	9.68782	10.6469	10.096	11.3213		1364.24	56.3855	56.0813	55.7373	57.0184	56.6199		1364.24	13.953	14.1138	15.9344	18.6355	25.3114
1367.58	9.38843	9.54909	10.1321	9.31706	11.5235		1367.58	59.0169	58.5403	57.7265	58.7932	59.5091		1367.58	12.6333	13.2469	16.1215	16.2584	23.515
1370.91	9.11644	9.52494	9.34346	10.0039	10.8727		1370.91	61.4652	60.9014	60.3114	60.9223	62.4937		1370.91	13.5503	14.7001	16.7006	17.6279	22.8269
1374.25	8.85745	9.21967	8.78532	10.6452	9.46703		1374.25	64.1212	63.1061	63.3228	63.4037	64.6488		1374.25	15.6562	16.5497	16.8378	20.3886	23.5309
1377.59	8.70477	8.7326	8.81066	9.94977	8.4724		1377.59	67.2286	65.1813	66.3767	66.1313	66.0456		1377.59	16.3274	16.4845	16.4667	20.7265	24.4949
1380.92	8.80033	8.60422	9.14015	8.65635	8.72764		1380.92	70.5041	67.3722	69.1702	69.0548	67.7742		1380.92	14.8982	14.9659	16.3863	18.66	24.8865
1384.26	9.1372	9.15892	9.33634	8.61604	9.83136		1384.26	73.4806	69.9711	71.7735	72.0016	70.731		1384.26	13.608	14.5948	17.2354	17.9194	25.2932
1387.59	9.54909	10.0393	9.52716	10.3342	10.8271		1387.59	76.0952	72.9209	74.5291	74.5967	74.5323		1387.59	14.6496	16.6009	18.7701	20.836	27.0291
1390.93	9.88675	10.5542	10.2467	12.248	11.4286		1390.93	78.7157	75.7258	77.5527	76.6414	77.8267		1390.93	17.3105	19.2528	20.3482	25.3494	30.6502
1394.26	10.1446	10.4445	11.514	12.6868	12.0803		1394.26	81.553	77.9267	80.3859	78.488	79.6666		1394.26	19.0251	20.2557	21.7943	27.9781	35.3148
1397.6	10.3938	10.1209	12.467	11.8661	12.8877		1397.6	84.2311	79.6307	82.3078	80.6817	80.3748		1397.6	18.7919	19.721	23.3508	28.2816	39.349
1400.93	10.6451	10.0897	12.2341	11.2929	13.0991		1400.93	86.1032	81.3659	83.0501	83.0794	80.9589		1400.93	18.243	19.6477	24.836	28.6185	41.2278
1404.27	10.8333	10.3276	11.0165	11.5389	12.0342		1404.27	86.9447	83.3168	83.0967	84.5935	81.8451		1404.27	19.0235	20.8188	25.3779	29.9771	40.3094
1407.61	10.9169	10.4037	9.93298	11.5322	10.2056		1407.61	87.1615	84.8721	83.1679	84.184	82.4668		1407.61	20.3032	21.6073	24.3398	30.2424	37.1893
1410.94	10.9279	10.1389	9.73774	10.3142	8.95134		1410.94	87.2603	85.1821	83.4626	82.1373	82.1583		1410.94	19.9916	20.4012	22.3058	27.549	33.5018
1414.28	10.9046	9.88621	10.0303	8.69315	8.89411		1414.28	87.2425	84.1969	83.5366	80.0771	81.1946		1414.28	17.9333	18.1705	20.7221	23.7668	30.9437
1417.61	10.8339	10.0499	9.95349	8.33461	9.25212		1417.61	86.6615	82.9295	82.9192	79.5042	80.6304		1417.61	16.4594	17.4214	20.4684	22.6744	30.0219
1420.95	10.7124	10.5122	9.40993	9.45762	8.97343		1420.95	85.2396	82.4736	81.6872	80.4249	81.0635		1420.95	17.3194	18.8567	21.0542	24.9313	29.7699
1424.28	10.638	10.77	9.1595	10.3935	8.19227		1424.28	83.2694	82.7974	80.3456	81.556	81.8008		1424.28	19.1904	20.3712	21.3762	26.8848	28.975
1427.62	10.7699	10.6177	9.71219	9.77779	8.01206		1427.62	81.335	82.718	79.2794	81.748	81.5077		1427.62	19.3542	19.8631	21.0245	25.285	27.6761
1430.95	11.1761	10.4625	10.5797	8.44237	8.8896		1430.95	79.7412	81.178	78.5112	80.9264	79.6843		1430.95	17.4065	18.0497	20.5401	21.7218	27.1189
1434.29	11.7669	10.8368	10.9357	8.34059	9.86311		1434.29	78.3448	78.426	77.9394	79.6643	77.2854		1434.29	15.9025	17.4143	20.4915	20.6268	28.1096
1437.62	12.4149	11.7455	10.7634	9.87665	9.76916		1437.62	76.9103	75.7719	77.5209	78.27	75.7138		1437.62	16.913	18.7428	20.7194	23.3324	29.789
1440.96	13.1082	12.6974	10.877	11.2994	8.84488		1440.96	75.4517	74.2008	77.054	76.6771	75.2791		1440.96	19.1199	20.0444	20.6917	26.1951	30.4532
1444.3	13.9382	13.3596	11.7744	11.0845	8.49411		1444.3	74.1113	73.4161	76.0074	75.0578	74.8746		1444.3	19.4934	19.3472	20.3222	25.4207	29.4825
1447.63	14.9676	13.969	12.939	10.092	9.45621		1447.63	72.8004	72.3516	73.9726	73.9792	73.2849		1447.63	17.39	17.4667	20.0611	22.1164	27.9816
1450.97	16.2023	15.0007	13.6054	10.4746	10.8408		1450.97	71.1644	70.4867	71.4005	73.6591	70.6743		1450.97	15.5167	16.883	20.1995	20.7239	27.3676
1454.3	17.723	16.5861	13.9397	12.7226	11.374		1454.3	69.0069	68.4257	69.5654	73.3779	68.5504		1454.3	16.3664	18.2899	20.4514	22.9775	27.765
1457.64	19.7401	18.4455	14.9345	14.8901	11.1811		1457.64	66.6667	67.1282	69.4041	72.1269	68.178		1457.64	18.8864	19.6435	20.4078	25.6355	28.2156
1460.97	22.3789	20.339	17.0739	15.1857	11.6441		1460.97	64.834	66.7507	70.3539	69.8964	69.1739		1460.97	19.8898	19.0534	20.1643	25.0486	28.2234
1464.31	25.3923	22.352	19.5922	14.4923	13.4814		1464.31	63.9337	66.444	70.6436	67.9086	69.846		1464.31	18.3138	17.4599	20.1801	22.237	28.4218
1467.65	28.2177	24.6531	21.4319	15.3406	15.6804		1467.65	63.7162	65.2844	68.9577	67.2557	68.9139		1467.65	16.562	17.2992	20.564	21.4614	29.4984
1470.98	30.46	27.1672	22.6766	18.5962	16.8127		1470.98	63.4768	63.2403	65.7267	67.4905	66.7259		1470.98	17.1366	18.983	20.8388	24.2538	30.9971
1474.32	32.3293	29.7047	24.499	22.2853	16.9961		1474.32	62.6502	61.1283	62.5981	66.967	64.6885		1474.32	19.1848	20.1653	20.5635	27.1715	31.7679
1477.65	34.5068	32.3483	27.6193	24.1829	17.8188		1477.65	61.187	59.718	60.7056	64.6498	63.652		1477.65	19.6833	18.9426	19.9536	26.4277	31.4675
1480.99	37.4971	35.436	31.3173	24.7244	20.2823		1480.99	59.4326	59.0273	59.7172	61.2682	63.1064		1480.99	17.618	16.5858	19.6068	23.0546	30.9901
1484.32	41.1003	39.0248	34.3621	26.337	23.5553		1484.32	57.7562	58.4913	58.6261	58.458	61.9949		1484.32	15.3988	15.9174	19.6836	21.478	31.1979
1487.66	44.5266	42.538	36.65	30.1235	26.2532		1487.66	56.329	57.6385	57.1287	56.9704	60.0325		1487.66	15.5555	17.4575	19.6733	23.4497	31.7358
1490.99	47.0029	45.1802	39.3552	34.4297	28.4715		1490.99	55.1562	56.4568	55.8387	56.0743	57.9179		1490.99	17.2672	18.662	19.0842	25.695	31.6186
1494.33	48.2621	46.7034	43.3567	37.2433	31.7057		1494.33	54.1814	55.1554	55.2063	54.6903	56.2911		1494.33	17.5326	17.3986	18.1273	24.5156	30.7617
1497.67	48.5365	47.5844	47.9987	39.0905	36.6838		1497.67	53.3102	53.7783	54.6978	52.6938	54.8611		1497.67	15.3927	14.9289	17.4692	20.963	30.2402
1501	48.217	48.3806	51.7697	42.3445	42.0838		1501	52.4022	52.1914	53.3874	50.837	52.8538		1501	13.3582	14.2416	17.3947	19.3997	30.8153
1504.34	47.5591	49.0646	53.9247	47.7561	45.9943		1504.34	51.3343	50.3878	51.1892	49.6431	50.1736		1504.34	13.9967	15.9633	17.4921	21.4235	31.7509
1507.67	46.5984	49.1271	54.9154	52.926	48.2168		1507.67	50.0931	48.6414	49.0753	48.8222	47.7062		1507.67	16.3301	17.4663	17.2351	23.5964	31.631
1511.01	45.1883	48.2056	55.2501	54.9518	50.2819		1511.01	48.7665	47.2706	47.929	47.8166	46.2783		1511.01	17.0462	16.447	16.639	22.1787	30.1443
1514.34	43.1008	46.3764	54.5738	53.8692	53.139		1514.34	47.4199	46.2931	47.4694	46.52	45.5792		1514.34	14.9592	14.0734	16.1459	18.3389	28.4283
1517.68	40.2165	43.832	52.3012	52.3647	55.6898		1517.68	46.0077	45.3863	46.6092	45.1724	44.4897		1517.68	12.6404	13.3505	15.9868	16.5801	27.5212
1521.01	36.7188	40.5656	48.778	52.1643	56.1867		1521.01	44.4411	44.1878	44.7836	43.7789	42.491		1521.01	12.9438	14.952	15.9267	18.5148	27.0592
1524.35	33.0604	36.5957	45.111	51.8771	54.5165		1524.35	42.731	42.5817	42.5741	42.0646	40.373		1524.35	15.141	16.2971	15.6698	20.6234	25.9715
1527.69	29.6267	32.3429	41.7516	49.0269	52.1206		1527.69	41.017	40.6939	40.8913	40.04	39.2615		1527.69	15.9552	15.1785	15.2799	19.1644	24.1177
1531.02	26.4134	28.4395	37.8763	43.3875	49.6536		1531.02	39.4265	38.6984	39.8087	38.2005	39.1245		1531.02	14.0884	12.903	15.0358	15.4516	22.5262
1534.36	23.1146	25.0762	32.6376	37.1764	45.8244		1534.36	37.9276	36.7166	38.5191	36.8836	38.6652		1534.36	12.0184	12.526	15.0078	14.1149	21.929
1537.69	19.5725	21.8019	26.6789	32.1256	39.3593		1537.69	36.3622	34.8782	36.3956	35.67	36.8253		1537.69	12.575	14.5767	14.9981	16.6763	21.733
1541.03	16.0657	18.1969	21.7124	27.6494	31.5109		1541.03	34.6285	33.3437	33.7799	33.8498	34.0756		1541.03	15.0046	16.2337	14.8797	19.366	20.9298
1544.36	13.0666	14.5984	18.5314	22.5161	25.3657		1544.36	32.8002	32.1521	31.5625	31.4811	31.8807		1544.36	15.9878	15.1911	14.7833	18.3028	19.6286
1547.7	10.7564	11.8362	16.1026	17.3237	22.379		1547.7	31.0396	31.0708	30.1769	29.5411	30.9859		1547.7	14.2531	12.8998	14.8672	14.8992	18.9581
1551.03	8.90601	10.2136	13.0733	13.9862	20.6096		1551.03	29.4111	29.719	29.2523	28.7534	30.6373		1551.03	12.4045	12.6356	15.076	13.9139	19.4203
1554.37	7.26048	9.07203	9.72589	12.896	17.2471		1554.37	27.8248	27.9336	28.2	28.5578	29.6398		1554.37	13.3513	14.9896	15.272	16.7668	20.0578
1557.71	5.89538	7.60572	7.65815	12.0096	12.3452		1557.71	26.1804	25.9912	26.8583	27.7063	27.8422		1557.71	16.216	17.0282	15.4862	19.4475	19.6965
1561.04	5.05438	5.90396	7.51335	9.50319	8.80991		1561.04	24.5393	24.3849	25.4536	25.844	26.1732		1561.04	17.4362	16.3436	15.83	18.0825	18.5455
1564.38	4.69785	4.80567	7.86074	6.39768	8.5087		1564.38	23.1042	23.3468	24.1579	23.9893	25.3043		1564.38	15.6602	14.3938	16.1931	14.4837	17.8642
1567.71	4.41887	4.70272	6.9049	5.25356	9.62964		1567.71	22.0124	22.6295	22.9504	23.1747	24.7814		1567.71	13.6877	14.4314	16.2926	13.7954	18.1548
1571.05	3.89572	4.89972	4.82734	6.476	8.9325		1571.05	21.1742	21.8009	21.8604	23.0133	23.75		1571.05	14.6383	16.8406	16.1116	17.2763	18.4924
1574.38	3.28462	4.45719	3.54055	7.41343	5.99783		1574.38	20.3499	20.7191	21.0489	22.1842	22.2088		1574.38	17.5166	18.4222	16.0384	20.2571	17.9716
1577.72	2.98611	3.42669	4.06464	5.8168	3.74531		1577.72	19.3928	19.6467	20.5165	20.2852	21.025		1577.72	18.368	16.7691	16.3222	18.3968	17.1253
1581.05	3.06176	2.77645	5.05823	3.03868	4.4098		1581.05	18.3921	18.8876	19.9265	18.5361	20.6846		1581.05	15.6421	13.7186	16.547	13.7789	17.1303
1584.39	3.09851	3.04539	4.58992	2.34164	6.38047		1584.39	17.5598	18.4031	18.9607	18.2419	20.5352		1584.39	12.4702	12.9802	16.0325	12.2782	17.8885
1587.73	2.74691	3.54774	2.80587	4.34693	6.29901		1587.73	16.99	17.8733	17.8012	18.9863	19.6392		1587.73	12.5863	15.0755	14.8243	15.5453	17.9152
1591.06	2.22174	3.27482	1.79207	5.91943	3.68139		1591.06	16.5602	17.1153	17.0066	19.0563	18.1165		1591.06	15.3075	16.5959	13.8909	18.6277	16.4579
1594.4	2.04786	2.31022	2.70139	4.35353	1.70711		1594.4	16.0771	16.3226	16.8222	17.6732	17.0913		1594.4	16.4558	14.9291	14.0129	16.7456	14.8414
1597.73	2.34456	1.77932	4.07052	1.2826	2.89908		1597.73	15.4916	15.8193	16.8171	16.0649	17.214		1597.73	14.0869	11.9649	14.7154	12.0432	14.8343
1601.07	2.61914	2.31031	3.76696	0.69713	5.51526		1601.07	14.9393	15.6419	16.3969	15.8322	17.7319		1601.07	11.2282	11.5567	14.7926	10.8357	16.1061
1604.4	2.40173	3.0976	1.9941	3.43845	5.76825		1604.4	14.5726	15.4805	15.5649	16.7297	17.4356		1604.4	11.7626	14.143	13.9088	14.8561	16.4995
1607.74	1.89634	2.94382	1.13482	5.75322	3.06388		1607.74	14.3872	15.058	14.908	16.9288	16.2745		1607.74	14.9969	16.0257	13.1254	18.5751	15.0593
1611.07	1.73761	1.93775	2.46083	4.2928	1.03171		1611.07	14.238	14.466	14.8012	15.5491	15.4412		1611.07	16.4511	14.462	13.4825	16.635	13.6031
1614.41	2.13074	1.42317	4.20876	0.92731	2.62608		1614.41	14.0089	14.0381	14.9079	14.0362	15.7498		1614.41	13.9822	11.5608	14.4843	11.3973	14.2924
1617.75	2.53785	2.17396	3.87967	0.47364	5.86287		1617.75	13.7277	13.9355	14.6735	14.3301	16.5045		1617.75	10.8837	11.4398	14.6835	9.99439	16.3702
1621.08	2.38846	3.23971	1.78217	4.001	6.31086		1621.08	13.5021	13.9807	14.1321	16.1369	16.4762		1621.08	11.4942	14.4363	13.7308	14.5371	16.8934
1624.42	1.88405	3.16134	0.83048	6.94139	3.30311		1624.42	13.3782	13.9289	13.8773	17.0898	15.7128		1624.42	15.1378	16.47	13.0134	18.9191	14.9055
1627.75	1.76632	2.01228	2.57861	5.16431	1.2931		1627.75	13.3002	13.7878	14.2099	15.8483	15.637		1627.75	16.8107	14.6571	13.7542	17.0319	13.2226
1631.09	2.30064	1.41937	4.86815	1.02944	3.98749		1631.09	13.2096	13.7574	14.6725	14.0602	17.1476		1631.09	13.9862	11.4494	15.0945	11.3857	14.7648
1634.42	2.8592	2.36852	4.61424	0.68194	8.99406		1634.42	13.1403	13.911	14.6883	14.3373	19.2891		1634.42	10.3105	11.3461	15.0614	9.98816	18.135
1637.76	2.74741	3.74815	2.19032	5.56892	10.7042		1637.76	13.1832	14.1043	14.4407	16.7314	20.4645		1637.76	10.836	14.5462	13.4063	15.2457	19.0027
1641.09	2.1985	3.78164	1.24349	9.80562	8.08678		1641.09	13.3717	14.2565	14.7005	18.5205	20.6836		1641.09	15.0051	16.4784	12.3229	20.1654	16.145
1644.43	2.12564	2.5469	3.751	7.89408	6.67047		1644.43	13.6451	14.5678	15.7497	17.9042	21.6611		1644.43	17.1151	14.1897	13.6007	17.7571	13.8038
1647.77	2.87167	2.05008	6.96951	2.88651	11.1682		1647.77	13.9459	15.2772	16.9118	16.7512	24.3399		1647.77	14.0838	10.7761	15.8829	11.1604	16.1732
1651.1	3.66306	3.50448	6.91017	3.21061	18.2879		1651.1	14.327	16.2394	17.4531	18.3821	27.135		1651.1	10.0556	11.3187	16.1577	10.0174	20.9779
1654.44	3.63563	5.4809	4.06554	11.2214	20.2542		1654.44	14.9246	16.9796	17.6668	22.9628	27.6384		1654.44	11.1019	15.6157	13.9811	17.0596	21.7619
1657.77	3.11742	5.74377	3.36251	18.9306	15.5213		1657.77	15.8136	17.3123	18.5475	26.782	25.8939		1657.77	16.7179	18.0308	12.5892	23.3115	17.199
1661.11	3.32317	4.54915	7.70705	18.2104	12.2057		1661.11	16.9162	17.7592	20.4126	26.9489	24.7529		1661.11	19.8767	15.2848	14.6903	19.8917	14.7326
1664.44	4.70524	4.74626	13.7181	12.878	18.0424		1664.44	18.0829	19.0843	22.4752	25.5263	26.3081		1664.44	16.3367	11.5289	18.3031	11.4211	21.651
1667.78	6.22709	8.06242	16.2108	15.1917	29.2911		1667.78	19.2779	21.3646	24.1794	27.0517	28.977		1667.78	10.9166	12.9783	18.9462	11.7315	34.1913
1671.11	6.82454	12.4909	16.0501	28.8164	35.0808		1671.11	20.6799	23.7771	26.4061	31.9345	29.8063		1671.11	11.5518	18.835	16.1421	25.2206	41.1017
1674.45	7.28909	14.897	20.0011	40.5897	34.7239		1674.45	22.5839	25.535	30.3492	34.6602	29.907		1674.45	18.2658	21.454	15.1881	38.3891	40.9167
1677.79	9.83084	15.9525	30.9306	35.8539	45.8254		1677.79	25.165	26.9141	35.0206	30.7137	35.6694		1677.79	22.1614	16.7823	20.2421	36.0316	51.3462
1681.12	15.4467	20.4155	40.9929	21.9662	87.7879		1681.12	28.2803	28.9834	37.0166	24.6136	52.2159		1681.12	17.138	11.138	27.1235	24.6779	93.4768
1684.46	22.4968	31.0809	39.5183	29.015	154.753		1684.46	31.4558	32.164	34.1444	27.9842	75.199		1684.46	9.33727	13.6544	27.2485	32.3331	163.115
1687.79	28.9097	43.6582	29.1502	79.5513	209.619		1687.79	34.1022	35.36	29.3545	47.2565	90.9845		1687.79	10.4069	23.0667	20.9407	78.9527	222.415
1691.13	35.6848	50.4066	29.9123	157.335	211.956		1691.13	35.859	36.9777	29.6139	73.8442	87.3534		1691.13	21.4999	27.5642	23.7482	148.537	227.907
1694.46	46.7604	49.9933	61.2273	212.532	155.181		1694.46	36.866	36.8916	39.2923	89.091	64.9831		1694.46	29.3756	21.3026	53.604	196.513	170.887
1697.8	64.0238	51.7282	117.859	203.982	74.8942		1697.8	37.7379	36.9887	54.4398	80.8296	37.8069		1697.8	23.1456	17.8534	108.688	188.699	88.4272
1701.13	82.664	66.8461	167.015	137.418	18.4518		1701.13	39.18	39.2979	64.7469	54.9971	21.2833		1701.13	13.2211	40.2428	160.657	132.52	31.4879
1704.47	93.2245	94.5673	174.142	60.1285	5.85331		1704.47	41.4542	43.553	62.3728	30.1435	20.0328		1704.47	26.7099	94.0332	175.1	68.5752	21.5125
1707.81	89.9638	118.824	133.816	17.6957	19.7905		1707.81	44.0924	47.0031	49.1683	20.5482	26.5521		1707.81	78.6241	153.234	141.787	32.8385	38.4258
1711.14	77.4186	121.555	74.7076	17.2518	30.4743		1711.14	46.1242	46.9827	34.9324	25.1837	30.7596		1711.14	148.638	178.484	84.3012	28.9193	48.3235
1714.48	67.595	100.134	33.5706	31.7261	25.5388		1714.48	46.6953	43.6388	28.4809	32.4673	29.4362		1714.48	191.827	151.916	38.6767	35.1025	37.9487
1717.81	69.4772	70.6554	24.7096	34.2272	14.9874		1717.81	45.6272	39.869	30.5551	33.5994	26.5008		1717.81	176.85	93.2785	22.6796	32.3031	20.6406
1721.15	80.8573	53.0814	34.0893	22.8525	12.2711		1721.15	43.5076	38.4825	35.0973	29.6617	26.1045		1721.15	114.354	40.9835	26.0534	20.855	13.8875
1724.48	90.5476	53.3703	39.6783	13.2609	17.3562		1724.48	41.2784	39.5657	36.3309	26.7614	27.605		1724.48	46.9747	18.5125	28.1469	12.5545	18.6514
1727.82	88.6243	60.4446	33.4548	14.8011	19.9081		1727.82	39.6541	40.7114	33.6724	27.275	27.4687		1727.82	11.5712	19.8711	20.6814	13.3074	22.6601
1731.15	74.5569	59.5565	23.3912	20.4467	14.2908		1731.15	38.7689	39.6163	30.1788	27.8138	24.2901		1731.15	11.4541	24.4879	11.6498	17.7274	18.4246
1734.49	55.9885	46.7852	18.7508	18.8824	6.03379		1734.49	38.2115	36.1658	27.8512	24.763	20.2782		1734.49	23.0553	20.7989	10.6493	18.3009	11.5016
1737.83	40.7937	30.2193	18.8021	9.69412	3.33252		1737.83	37.3353	32.0347	25.7402	19.2321	18.0296		1737.83	24.6402	13.2884	16.1534	14.6175	10.7795
1741.16	31.0421	19.2202	16.5963	2.43252	6.45148		1741.16	35.6203	28.7041	22.2994	15.3675	17.3666		1741.16	15.1898	10.7205	19.0736	11.787	16.0666
1744.5	23.9472	15.1903	9.65331	3.24305	8.55196		1744.5	32.9125	26.2537	18.1197	15.0291	16.1916		1744.5	7.58456	13.7997	15.253	12.6566	19.2887
1747.83	16.9011	12.9981	2.94298	7.61335	5.34887		1747.83	29.4677	23.9601	15.3998	15.9084	13.6848		1747.83	9.67164	16.2963	9.97663	14.8118	15.9945
1751.17	10.3452	8.84618	1.67443	7.55667	0.26503		1751.17	25.8106	21.5372	15.1609	14.9937	11.3999		1751.17	16.2909	14.5631	9.94044	14.9194	10.9391
1754.5	6.14921	4.2443	4.53359	2.27041	-0.90232		1754.5	22.4896	19.4169	15.9954	12.4022	11.0393		1754.5	18.2333	11.595	14.437	13.2397	10.9813
1757.84	4.65642	2.4925	5.95629	-1.74066	2.2387		1757.84	19.8553	17.9748	15.8372	10.7631	12.1415		1757.84	13.9893	11.6472	17.0776	12.4735	15.799
1761.17	4.24414	3.6428	3.48312	-0.000219092	4.69999		1761.17	17.9658	16.9277	14.312	11.4902	12.7389		1761.17	9.96806	14.2112	14.6506	13.6079	18.838
1764.51	3.38509	4.56433	0.27602	4.2334	3.07765		1764.51	16.6391	15.7036	12.7668	13.036	11.9155		1764.51	11.1487	15.3701	10.9154	14.8208	16.3901
1767.85	2.18977	3.21508	0.20097	4.90999	-0.25206		1767.85	15.591	14.2007	12.2808	13.1154	10.7971		1767.85	15.1295	13.5614	10.9126	14.366	12.175
1771.18	1.64728	1.02537	2.65791	1.3038	-0.85994		1771.18	14.5843	12.8988	12.4043	11.6182	10.8181		1771.18	16.257	11.4026	14.1457	12.9125	11.7651
1774.52	1.96652	0.54015	3.83772	-1.57414	1.70382		1774.52	13.535	12.2187	12.0691	10.4212	11.749		1774.52	13.2123	11.6516	15.732	12.298	15.0662
1777.85	2.29356	1.91747	2.05776	-0.10061	3.66393		1777.85	12.5356	12.0068	11.1551	10.7048	12.0926		1777.85	10.1669	13.4879	13.3536	12.9441	16.9892
1781.19	1.93839	2.93903	-0.22291	3.29656	2.36405		1781.19	11.7639	11.7751	10.5505	11.5216	11.156		1781.19	10.9085	14.0976	10.2904	13.6021	14.7578
1784.52	1.26246	2.13211	-0.0434	3.84746	-0.30755		1784.52	11.3169	11.3059	10.7933	11.3322	9.95025		1784.52	14.1234	12.779	10.7026	13.3536	11.5362
1787.86	1.07085	0.60749	2.06639	0.94311	-0.77647		1787.86	11.1007	10.8172	11.2788	10.1668	9.79415		1787.86	15.5918	11.6696	13.9451	12.7645	11.7287
1791.19	1.47176	0.33614	3.04973	-1.37684	1.34218		1791.19	10.8974	10.5547	11.0945	9.46991	10.5915		1791.19	13.7761	12.4516	15.6307	12.7833	14.8677
1794.53	1.77748	1.46242	1.57559	-0.13765	2.96313		1794.53	10.566	10.4348	10.258	10.0271	11.0593		1794.53	11.4457	14.001	13.6938	13.3348	16.5099
1797.87	1.48559	2.2738	-0.30924	2.68759	1.88965		1797.87	10.1764	10.2137	9.65446	10.9099	10.4806		1797.87	11.7259	14.1852	11.0634	13.6573	14.5612
1801.2	0.9379	1.63213	-0.13551	3.15289	-0.3064		1801.2	9.91855	9.88072	9.81743	10.8029	9.58857		1801.2	14.1022	12.9559	11.491	13.5943	12.0947
1804.54	0.80175	0.4419	1.67343	0.74175	-0.62592		1804.54	9.87594	9.68657	10.2492	9.79076	9.48613		1804.54	15.407	12.2832	14.4466	13.7483	12.9184
1807.87	1.15576	0.28423	2.55791	-1.16414	1.24824		1807.87	9.91902	9.76577	10.1622	9.17015	10.1644		1807.87	14.0678	13.2187	15.9969	14.3637	16.2462
1811.21	1.42881	1.25	1.37099	-0.05877	2.67346		1811.21	9.84863	9.90269	9.56297	9.64416	10.5975		1811.21	0.59782	0.72069	0.71172	0.74035	0.89245
1814.54	1.21032	1.91919	-0.18822	2.37743	1.75053		1814.54	9.62417	9.79159	9.19664	10.4081	10.1756		1814.54	0.58587	0.70649	0.58737	0.72546	0.79649
1817.88	0.78706	1.36509	-0.03153	2.77263	-0.17268		1817.88	9.40445	9.44729	9.48547	10.3104	9.47912		1817.88	0.6676	0.63665	0.59603	0.69511	0.67588
1821.21	0.70818	0.36784	1.49621	0.68472	-0.48391		1821.21	9.35206	9.20177	9.95366	9.42491	9.40854		1821.21	0.72263	0.60548	0.71575	0.69215	0.70839
1824.55	1.02673	0.2617	2.22569	-0.96667	1.12208		1824.55	9.43923	9.2777	9.90377	8.89678	9.9433		1824.55	0.67484	0.64735	0.77147	0.7169	0.85126
1827.89	1.25632	1.1065	1.1841	-0.00608	2.35533		1827.89	9.48999	9.50185	9.37495	9.34827	10.2226		1827.89	0.58817	0.69085	0.68043	0.72517	0.90246
1831.22	1.05737	1.67809	-0.16118	2.11113	1.54324		1831.22	9.39834	9.53448	9.06316	10.0564	9.76726		1831.22	0.57563	0.66549	0.56378	0.69402	0.78029
1834.56	0.6877	1.18825	-0.00754	2.44649	-0.14651		1834.56	9.24832	9.30532	9.34403	9.98226	9.13013		1834.56	0.6502	0.60401	0.57564	0.65791	0.63437
1837.89	0.62528	0.3263	1.33833	0.61371	-0.41228		1837.89	9.1938	9.08451	9.76123	9.19322	9.11636		1837.89	0.71264	0.59388	0.6912	0.65889	0.63942
1841.23	0.91531	0.25554	1.98185	-0.82421	1.02734		1841.23	9.2617	9.1137	9.66993	8.74245	9.6889		1841.23	0.68398	0.64984	0.74435	0.68295	0.75945
1844.56	1.13343	1.01958	1.07428	0.0461	2.14339		1844.56	9.32911	9.29825	9.12947	9.22011	10.0512		1844.56	0.60501	0.69142	0.6579	0.67868	0.80411
1847.9	0.98069	1.53508	-0.09474	1.93413	1.43109		1847.9	9.29098	9.35569	8.81924	9.96894	9.74429		1847.9	0.57716	0.65718	0.54745	0.63473	0.69317
1851.23	0.6771	1.10485	0.0561	2.23179	-0.08697		1851.23	9.19153	9.19752	9.11006	9.99664	9.23136		1851.23	0.62935	0.59243	0.55988	0.60225	0.56421
1854.57	0.63563	0.34049	1.24629	0.59355	-0.35038		1854.57	9.1533	9.02958	9.57156	9.30586	9.20656		1854.57	0.68573	0.5857	0.67264	0.62421	0.58083
1857.91	0.89347	0.27753	1.79751	-0.69678	0.91653		1857.91	9.20941	9.0579	9.57638	8.8501	9.6274		1857.91	0.67031	0.64469	0.72868	0.67075	0.70998
1861.24	1.07928	0.95833	0.97141	0.07432	1.91256		1861.24	9.2643	9.21553	9.15667	9.22715	9.80686		1861.24	0.60584	0.68675	0.65365	0.67669	0.77166
1864.58	0.93444	1.41859	-0.0642	1.7608	1.28471		1864.58	9.22644	9.27303	8.94189	9.90176	9.40071		1864.58	0.5787	0.65557	0.55467	0.63257	0.68542
1867.91	0.6579	1.03423	0.10559	2.03189	-0.05721		1867.91	9.128	9.16148	9.27757	9.96776	8.90083		1867.91	0.62157	0.59803	0.56834	0.59961	0.57334
1871.25	0.61687	0.35106	1.2105	0.57757	-0.26208		1871.25	9.07436	9.05926	9.73701	9.36402	8.95883		1871.25	0.67169	0.59453	0.67207	0.62414	0.58555
1874.58	0.8429	0.29767	1.71936	-0.5567	0.91486		1874.58	9.10288	9.13324	9.68754	8.90316	9.48789		1874.58	0.65791	0.64494	0.7188	0.6713	0.69609
1877.92	1.00417	0.91259	0.95852	0.15814	1.83433		1877.92	9.14578	9.29936	9.13765	9.13411	9.78015		1877.92	0.59794	0.67257	0.64337	0.67433	0.74811
1881.25	0.87114	1.32736	-0.00768	1.67706	1.25959		1881.25	9.1384	9.33174	8.72503	9.61931	9.46588		1881.25	0.57534	0.63757	0.55295	0.63095	0.6762
1884.59	0.6245	0.97875	0.11913	1.89713	0.01861		1884.59	9.11109	9.16905	8.87824	9.57919	8.99416		1884.59	0.62666	0.59472	0.57739	0.60796	0.5927
1887.93	0.59456	0.36096	1.10725	0.55509	-0.1883		1887.93	9.13398	9.00104	9.28258	8.97559	8.9921		1887.93	0.68959	0.61203	0.68784	0.64406	0.62317
1891.26	0.80739	0.31622	1.56901	-0.47878	0.87834		1891.26	9.19842	9.02048	9.3389	8.55161	9.40159		1891.26	0.68225	0.66828	0.73487	0.68959	0.72749
1894.6	0.96015	0.87969	0.88737	0.1833	1.72378		1894.6	9.2131	9.17404	8.96299	8.80964	9.57711		1894.6	0.61052	0.6801	0.65349	0.67469	0.75832
1897.93	0.84331	1.26091	0.02645	1.57741	1.20611		1897.93	9.1304	9.23947	8.65537	9.34391	9.19346		1897.93	0.56217	0.62319	0.55288	0.61352	0.67209
1901.27	0.62131	0.94587	0.16625	1.77947	0.07465		1901.27	9.02843	9.11807	8.79505	9.4155	8.70658		1901.27	0.59461	0.57353	0.56793	0.59347	0.5938
1904.6	0.59668	0.38506	1.09023	0.55493	-0.10969		1904.6	9.02488	8.95591	9.14492	8.95251	8.7388		1904.6	0.6624	0.60389	0.6763	0.65556	0.64309
1907.94	0.79545	0.3482	1.52384	-0.37876	0.8775		1907.94	9.12946	8.94839	9.21652	8.61573	9.23619		1907.94	0.67829	0.67823	0.73095	0.73073	0.76437
1911.27	0.94166	0.86797	0.89943	0.24504	1.65868		1911.27	9.23202	9.09859	8.95204	8.87956	9.54719		1911.27	0.62646	0.69593	0.66142	0.72722	0.80006
1914.61	0.84142	1.22108	0.10362	1.53034	1.17532		1914.61	9.24564	9.2384	8.7826	9.40521	9.30584		1914.61	0.57994	0.63014	0.56802	0.6551	0.70775
1917.95	0.64208	0.93784	0.22551	1.7065	0.11979		1917.95	9.21471	9.25895	9.01689	9.53805	8.91505		1917.95	0.6018	0.56848	0.58227	0.61555	0.62048
1921.28	0.6201	0.43342	1.07125	0.5693	-0.05429		1921.28	9.24643	9.23441	9.42814	9.20973	8.98682		1921.28	0.66251	0.59558	0.68733	0.6648	0.66519
1924.62	0.802	0.41397	1.4708	-0.28543	0.87081		1924.62	9.36376	9.29419	9.5943	9.00634	9.51687		1924.62	0.6821	0.67694	0.74361	0.73762	0.78928
1927.95	0.93766	0.90365	0.90188	0.31107	1.61528		1927.95	9.48157	9.4406	9.48512	9.34089	9.91156		1927.95	0.63833	0.70523	0.68095	0.7371	0.83456
1931.29	0.84957	1.22922	0.18001	1.51863	1.18339		1931.29	9.53316	9.5586	9.46905	9.88977	9.80873		1931.29	0.59526	0.64712	0.5922	0.66885	0.75605
1934.62	0.67067	0.95575	0.30453	1.68844	0.21013		1934.62	9.56405	9.58229	9.75207	10.055	9.56266		1934.62	0.61495	0.58822	0.60212	0.63384	0.68291
1937.96	0.65206	0.4724	1.08851	0.63106	0.05332		1937.96	9.65703	9.57632	10.0622	9.79122	9.74442		1937.96	0.67237	0.61382	0.69509	0.68803	0.73677
1941.29	0.81642	0.44066	1.44666	-0.16824	0.92569		1941.29	9.79444	9.63031	10.0379	9.65317	10.3556		1941.29	0.68916	0.69037	0.73911	0.7628	0.85906
1944.63	0.93387	0.88791	0.90159	0.37766	1.63269		1944.63	0.98603	0.97305	0.97736	1.00169	1.08271		1944.63	0.64094	0.71239	0.67054	0.75794	0.88819
1947.97	0.84291	1.18951	0.22014	1.48642	1.23148		1947.97	0.97964	0.97911	0.97378	1.05602	1.0789		1947.97	0.59284	0.65008	0.5835	0.68048	0.78331
1951.3	0.66897	0.93828	0.33502	1.62616	0.30616		1951.3	0.97041	0.97901	1.01464	1.07154	1.05566		1951.3	0.61347	0.59245	0.60073	0.63713	0.6874
1954.64	0.64599	0.4922	1.06809	0.6291	0.13492		1954.64	0.97417	0.98075	1.06447	1.046	1.06794		1954.64	0.682	0.62501	0.70455	0.6899	0.73933
1957.97	0.79569	0.46391	1.40209	-0.11208	0.93472		1957.97	0.99355	0.99107	1.07496	1.03491	1.11794		1957.97	0.71377	0.7107	0.76057	0.77386	0.88714
1961.31	0.90531	0.87744	0.8904	0.41562	1.59276		1961.31	1.01451	1.00514	1.04714	1.07429	1.15075		1961.31	0.67199	0.73949	0.7017	0.78966	0.95421
1964.64	0.82515	1.15146	0.25267	1.47041	1.21198		1964.64	1.0228	1.01229	1.02815	1.12839	1.12642		1964.64	0.61685	0.67897	0.62023	0.74047	0.86851
1967.98	0.67094	0.90967	0.36426	1.60799	0.32377		1967.98	1.01931	1.0097	1.04758	1.13417	1.07111		1967.98	0.62663	0.61906	0.64269	0.72142	0.74787
1971.31	0.65748	0.49057	1.05782	0.66575	0.12887		1971.31	1.0158	1.00537	1.07906	1.08309	1.04099		1971.31	0.69597	0.64971	0.75858	0.77795	0.73409
1974.65	0.80074	0.46766	1.37604	-0.05026	0.84971		1974.65	1.01855	1.00668	1.07766	1.03125	1.05071		1974.65	0.74609	0.74057	0.83465	0.83506	0.80706
1977.99	0.89929	0.85981	0.89472	0.41542	1.45707		1977.99	1.02217	1.01107	1.04075	1.02616	1.06156		1977.99	0.73076	0.78607	0.79188	0.8013	0.82776
1981.32	0.81438	1.11794	0.28573	1.37506	1.10621		1981.32	1.01995	1.01123	1.01018	1.04877	1.03984		1981.32	0.69446	0.74983	0.70405	0.70338	0.74032
1984.66	0.65942	0.88802	0.37202	1.48182	0.28336		1984.66	1.01417	1.00636	1.01486	1.04561	1.00169		1984.66	0.70649	0.70745	0.68985	0.65866	0.64991
1987.99	0.64148	0.49021	1.00219	0.58919	0.10903		1987.99	1.01125	1.00281	1.03304	1.00317	0.98519		1987.99	0.76387	0.73256	0.75296	0.71733	0.67296
1991.33	0.77787	0.46591	1.28449	-0.07608	0.79372		1991.33	1.01015	1.00356	1.02447	0.96361	0.99335		1991.33	0.79671	0.79088	0.78865	0.79209	0.77319
1994.66	0.87634	0.83288	0.82621	0.37649	1.37196		1994.66	1.00267	1.00254	0.98629	0.96409	0.98985		1994.66	0.76703	0.79265	0.73931	0.77746	0.81213
1998	0.80017	1.07275	0.26001	1.2904	1.0469		1998	0.98698	0.99288	0.95597	0.98586	0.95275		1998	0.72335	0.72757	0.67741	0.69679	0.74208
2001.33	0.65166	0.85154	0.35485	1.39465	0.27392		2001.33	0.97455	0.97761	0.95919	0.98198	0.90934		2001.33	0.73424	0.6877	0.70149	0.67221	0.67222
2004.67	0.6271	0.47254	0.96008	0.55629	0.11103		2004.67	0.97767	0.96678	0.97565	0.94292	0.9019		2004.67	0.79241	0.74077	0.79417	0.75511	0.71636
2008.01	0.74867	0.44832	1.23109	-0.06211	0.76133		2008.01	0.99175	0.96399	0.96899	0.90905	0.9307		2008.01	0.82301	0.83006	0.84257	0.85075	0.83372
2011.34	0.84027	0.79594	0.79966	0.37906	1.31422		2011.34	0.99703	0.96093	0.93759	0.91435	0.95254		2011.34	0.78684	0.8449	0.79285	0.84442	0.88263
2014.68	0.77295	1.02454	0.2674	1.25344	1.01202		2014.68	0.98041	0.9483	0.91555	0.94014	0.9369		2014.68	0.73627	0.76912	0.72268	0.75757	0.81188
2018.01	0.63888	0.81754	0.36145	1.35443	0.28034		2018.01	0.95109	0.92882	0.92363	0.94201	0.90385		2018.01	0.74427	0.70321	0.73062	0.71763	0.72621
2021.35	0.61919	0.4622	0.93597	0.5561	0.12135		2021.35	0.93004	0.91438	0.93975	0.9111	0.8938		2021.35	0.80195	0.72777	0.79747	0.78081	0.73854
2024.68	0.7345	0.44445	1.1892	-0.0375	0.7337		2024.68	0.92586	0.91058	0.93017	0.88493	0.91256		2024.68	0.82689	0.7954	0.81377	0.85214	0.81595
2028.02	0.82128	0.7803	0.77443	0.37326	1.25956		2028.02	0.92709	0.90954	0.89742	0.89384	0.92644		2028.02	0.77476	0.79944	0.73579	0.81564	0.83143
2031.35	0.76049	1.00338	0.26652	1.19857	0.97984		2031.35	0.91932	0.90094	0.87754	0.91836	0.91129		2031.35	0.70292	0.72364	0.65185	0.69697	0.74587
2034.69	0.63953	0.81215	0.358	1.29665	0.29418		2034.69	0.90368	0.88654	0.89012	0.91645	0.88567		2034.69	0.6966	0.66496	0.66418	0.63326	0.66512
2038.03	0.62784	0.47841	0.9096	0.54727	0.15088		2038.03	0.89308	0.87829	0.91053	0.88257	0.88293		2038.03	0.75459	0.69836	0.74787	0.68895	0.6925
2041.36	0.7427	0.46357	1.15694	-0.00622	0.73753		2041.36	0.89314	0.88239	0.90338	0.85657	0.90305		2041.36	0.78947	0.77203	0.78235	0.76959	0.78244
2044.7	0.82837	0.78368	0.76801	0.38999	1.23757		2044.7	0.89446	0.89029	0.87121	0.86968	0.91242		2044.7	0.74407	0.77884	0.71402	0.75217	0.79981
2048.03	0.77264	0.99694	0.28806	1.17364	0.96559		2048.03	0.88657	0.88888	0.8512	0.90129	0.89144		2048.03	0.66804	0.70451	0.62787	0.65298	0.70478
2051.37	0.65957	0.81791	0.37578	1.26279	0.30303		2051.37	0.87349	0.87631	0.86408	0.9058	0.86271		2051.37	0.65127	0.64639	0.63127	0.60272	0.60935
2054.7	0.65061	0.50536	0.89978	0.54797	0.15812		2054.7	0.86894	0.86325	0.88572	0.87329	0.85997		2054.7	0.70452	0.6778	0.71032	0.66506	0.62807
2058.04	0.76199	0.49745	1.13467	0.02326	0.71536		2058.04	0.87735	0.859	0.88047	0.84222	0.88089		2058.04	0.74856	0.74769	0.75438	0.75047	0.72704
2061.37	0.84515	0.80874	0.76663	0.40382	1.19721		2061.37	0.88671	0.86117	0.85059	0.84803	0.88989		2061.37	0.72432	0.75473	0.71053	0.74297	0.77485
2064.71	0.79326	1.01886	0.31594	1.15246	0.94539		2064.71	0.88343	0.86157	0.83384	0.87726	0.86771		2064.71	0.67183	0.69023	0.65237	0.66131	0.7208
2068.05	0.68721	0.85654	0.40865	1.24029	0.31917		2068.05	0.86982	0.85833	0.85268	0.88792	0.83938		2068.05	0.67038	0.64826	0.67068	0.62931	0.65517
2071.38	0.68206	0.56698	0.91666	0.56588	0.18561		2071.38	0.86122	0.85722	0.88418	0.8663	0.84153		2071.38	0.7248	0.68949	0.74251	0.69803	0.67481
2074.72	0.79369	0.56372	1.1469	0.0766	0.72399		2074.72	0.8665	0.86158	0.89096	0.84317	0.873		2074.72	0.75748	0.7525	0.76369	0.77092	0.74669
2078.05	0.87876	0.85686	0.80169	0.45069	1.19247		2078.05	0.87757	0.86646	0.86988	0.84971	0.89597		2078.05	0.71819	0.74037	0.6982	0.7391	0.75893
2081.39	0.83216	1.04708	0.38036	1.17301	0.95941		2081.39	0.88046	0.86561	0.85275	0.87555	0.88584		2081.39	0.65818	0.66175	0.63279	0.6379	0.68345
2084.72	0.7287	0.88319	0.48098	1.26356	0.36644		2084.72	0.87255	0.86094	0.86065	0.88538	0.86219		2084.72	0.66233	0.62472	0.65727	0.60284	0.61932
2088.06	0.7168	0.60657	0.97748	0.62939	0.24454		2088.06	0.86392	0.86038	0.87691	0.86896	0.86006		2088.06	0.73071	0.68701	0.7372	0.68263	0.65554
2091.39	0.81417	0.61102	1.20201	0.17534	0.7678		2091.39	0.86319	0.8665	0.87496	0.85443	0.88232		2091.39	0.7749	0.77119	0.75979	0.77004	0.74608
2094.73	0.88598	0.89582	0.86651	0.54442	1.22531		2094.73	0.86797	0.87228	0.85926	0.86766	0.89822		2094.73	0.73841	0.76803	0.69243	0.74995	0.77323
2098.07	0.83176	1.0684	0.44927	1.23975	1.00952		2098.07	0.8712	0.8705	0.85959	0.89543	0.88805		2098.07	0.6766	0.68844	0.63256	0.66045	0.71165
2101.4	0.72189	0.88756	0.52665	1.32522	0.44878		2101.4	0.87186	0.86427	0.88605	0.90386	0.87106		2101.4	0.68312	0.65124	0.6748	0.64063	0.66451
2104.74	0.69837	0.59431	0.98254	0.7158	0.3451		2104.74	0.87455	0.86367	0.90998	0.88597	0.87797		2104.74	0.7604	0.71914	0.77647	0.73514	0.72087
2108.07	0.77993	0.57767	1.17976	0.27652	0.86709		2108.07	0.88011	0.87262	0.90076	0.87176	0.90709		2108.07	0.81282	0.80883	0.81026	0.8285	0.83201
2111.41	0.83919	0.84115	0.84165	0.6149	1.32189		2111.41	0.88289	0.88338	0.86933	0.88637	0.92523		2111.41	0.7755	0.80302	0.73663	0.80451	0.87748
2114.74	0.77971	1.00367	0.42468	1.24737	1.1066		2114.74	0.87933	0.88617	0.85636	0.91424	0.91219		2114.74	0.70399	0.7129	0.66037	0.71041	0.82739
2118.08	0.66739	0.82718	0.48144	1.27994	0.5242		2118.08	0.87458	0.881	0.87841	0.91909	0.88754		2118.08	0.7	0.66601	0.69125	0.69388	0.77593
2121.41	0.63815	0.54114	0.90428	0.6459	0.35454		2121.41	0.8759	0.87629	0.90467	0.8929	0.88338		2121.41	0.77261	0.73325	0.79695	0.79578	0.80334
2124.75	0.71235	0.52233	1.08707	0.19149	0.78746		2124.75	0.88143	0.87693	0.89761	0.86692	0.90127		2124.75	0.82558	0.83212	0.84856	0.8874	0.86364
2128.09	0.77091	0.77751	0.76617	0.50683	1.18348		2128.09	0.88118	0.87853	0.86353	0.86974	0.91218		2128.09	0.79063	0.83983	0.79544	0.84534	0.856
2131.42	0.7219	0.94002	0.37583	1.12275	0.97018		2131.42	0.87057	0.87499	0.8444	0.88951	0.89811		2131.42	0.72393	0.76033	0.729	0.72497	0.77593
2134.76	0.6259	0.77747	0.4397	1.16992	0.42633		2134.76	0.85793	0.86793	0.86121	0.89152	0.87678		2134.76	0.73002	0.7142	0.74933	0.68882	0.72801
2138.09	0.60993	0.5079	0.8505	0.57543	0.28381		2138.09	0.85471	0.86457	0.88587	0.86626	0.87553		2138.09	0.81424	0.76683	0.82232	0.78332	0.77785
2141.43	0.69212	0.4944	1.02838	0.1495	0.71492		2141.43	0.86074	0.86732	0.88024	0.84236	0.89225		2141.43	0.86787	0.83601	0.82833	0.87228	0.85296
2144.76	0.75865	0.74592	0.72586	0.46139	1.10443		2144.76	0.86512	0.87037	0.84934	0.84732	0.89843		2144.76	0.81244	0.80982	0.73637	0.82399	0.83885
2148.1	0.72123	0.91051	0.36305	1.06378	0.90628		2148.1	0.86188	0.86812	0.8357	0.87057	0.88016		2148.1	0.70958	0.70972	0.65857	0.69649	0.74193
2151.43	0.63606	0.7626	0.43974	1.12257	0.39292		2151.43	0.85865	0.86329	0.86147	0.87902	0.859		2151.43	0.68369	0.66696	0.70166	0.66185	0.68875
2154.77	0.62266	0.50916	0.84599	0.56559	0.27034		2154.77	0.86564	0.86295	0.89671	0.86302	0.86273		2154.77	0.75725	0.73987	0.8155	0.76871	0.75409
2158.11	0.69833	0.49864	1.02039	0.16742	0.70252		2158.11	0.87976	0.86823	0.89773	0.84897	0.88613		2158.11	0.8207	0.82728	0.85133	0.87058	0.85265
2161.44	0.75691	0.74113	0.72696	0.4718	1.09179		2161.44	0.88689	0.87268	0.86458	0.86173	0.89673		2161.44	0.7803	0.80518	0.75889	0.82456	0.8501
2164.78	0.71768	0.90031	0.37493	1.04903	0.90665		2164.78	0.88071	0.87208	0.84091	0.88911	0.87888		2164.78	0.686	0.70201	0.65772	0.69081	0.74748
2168.11	0.63617	0.76029	0.44816	1.10181	0.40848		2168.11	0.8725	0.87144	0.85648	0.89787	0.85563		2168.11	0.66578	0.66627	0.68234	0.65504	0.68533
2171.45	0.62503	0.51938	0.83994	0.56638	0.28272		2171.45	0.87731	0.87834	0.88968	0.87932	0.85821		2171.45	0.75359	0.76296	0.80561	0.77464	0.75526
2174.78	0.69734	0.51055	1.00766	0.18928	0.69442		2174.78	0.89396	0.89117	0.89914	0.8618	0.8843		2174.78	0.84252	0.87727	0.87592	0.89547	0.87274
2178.12	0.74977	0.74159	0.72375	0.48929	1.06978		2178.12	0.9061	0.89949	0.88001	0.87268	0.90208		2178.12	0.82668	0.86429	0.81747	0.85824	0.88731
2181.45	0.7072	0.88927	0.38357	1.04688	0.89266		2181.45	0.90385	0.89748	0.86875	0.90172	0.8941		2181.45	0.74069	0.74626	0.72546	0.71606	0.78467
2184.79	0.62705	0.74904	0.45381	1.09291	0.41075		2184.79	0.89708	0.8929	0.89149	0.91581	0.8806		2184.79	0.71022	0.68734	0.73313	0.66524	0.70742
2188.13	0.61945	0.51539	0.83073	0.56994	0.2857		2188.13	0.90209	0.89823	0.92779	0.90466	0.89056		2188.13	0.78292	0.7754	0.835	0.78075	0.76512
2191.46	0.6948	0.50944	0.99101	0.20215	0.68145		2191.46	0.91895	0.9147	0.93891	0.89477	0.92069		2191.46	0.86879	0.90457	0.90348	0.91604	0.88961
2194.8	0.74952	0.7355	0.71705	0.49117	1.04789		2194.8	0.93061	0.92991	0.92059	0.91234	0.93919		2194.8	0.86684	0.91797	0.86786	0.90331	0.93005
2198.13	0.70879	0.87897	0.39272	1.03136	0.88594		2198.13	0.92555	0.9328	0.90772	0.94583	0.92913		2198.13	0.80104	0.8166	0.80585	0.78046	0.85623
2201.47	0.62886	0.74326	0.46832	1.07986	0.43124		2201.47	0.91396	0.92681	0.92539	0.95983	0.91172		2201.47	0.7807	0.75144	0.82603	0.73485	0.79386
2204.8	0.61866	0.51911	0.84024	0.581	0.31988		2204.8	0.91514	0.92457	0.95452	0.94189	0.91734		2204.8	0.84456	0.81354	0.91067	0.84373	0.84741
2208.14	0.6899	0.51726	0.99842	0.23181	0.7084		2208.14	0.93244	0.93174	0.95925	0.91952	0.94393		2208.14	0.90716	0.9123	0.94074	0.96908	0.95618
2211.47	0.74203	0.73782	0.72988	0.51224	1.06271		2211.47	0.94896	0.94134	0.93714	0.92416	0.95967		2211.47	0.88114	0.90741	0.86714	0.95018	0.98031
2214.81	0.70117	0.87145	0.40589	1.02692	0.89765		2214.81	0.9498	0.94471	0.92225	0.9505	0.94625		2214.81	0.80305	0.80769	0.78661	0.82578	0.8957
2218.15	0.62088	0.72747	0.46447	1.05943	0.44133		2218.15	0.9411	0.94305	0.93715	0.9648	0.92387		2218.15	0.78509	0.75878	0.81214	0.77824	0.82791
2221.48	0.6071	0.49658	0.80951	0.56186	0.31435		2221.48	0.9408	0.9437	0.96096	0.94985	0.92432		2221.48	0.85846	0.83702	0.91537	0.87833	0.87872
2224.82	0.67226	0.48786	0.95201	0.21413	0.67593		2224.82	0.95384	0.94768	0.95842	0.92631	0.94921		2224.82	0.92711	0.93891	0.96102	0.98646	0.98545
2228.15	0.71942	0.70517	0.68891	0.4825	1.01363		2228.15	0.96511	0.94732	0.92991	0.92354	0.96934		2228.15	0.89955	0.92427	0.88996	0.94907	1.00747
2231.49	0.67682	0.84495	0.37942	0.98267	0.8561		2231.49	0.95928	0.93795	0.91252	0.94126	0.96443		2231.49	0.8175	0.81593	0.80104	0.8174	0.92079
2234.82	0.59663	0.71425	0.44431	1.01818	0.41919		2234.82	0.94085	0.92714	0.92974	0.95322	0.94808		2234.82	0.80097	0.77501	0.81818	0.78212	0.85254
2238.16	0.58277	0.4921	0.78621	0.54023	0.30045		2238.16	0.92869	0.92719	0.95906	0.94522	0.94572		2238.16	0.88266	0.87924	0.92382	0.91065	0.90797
2241.49	0.64863	0.47905	0.92888	0.20602	0.65381		2241.49	0.93353	0.93977	0.96272	0.93376	0.9587		2241.49	0.96008	1.00926	0.98574	1.0507	1.02754
2244.83	0.70016	0.68502	0.6758	0.46756	0.98386		2244.83	0.94813	0.95336	0.9399	0.94099	0.9652		2244.83	0.93453	1.00455	0.93885	1.03631	1.06923
2248.17	0.66594	0.82159	0.37696	0.95465	0.83447		2248.17	0.96011	0.95744	0.92833	0.96257	0.95495		2248.17	0.84679	0.88001	0.871	0.9137	1.00112
2251.5	0.59422	0.70266	0.44195	0.99462	0.41524		2251.5	0.96702	0.95488	0.95205	0.97383	0.94667		2251.5	0.82102	0.80591	0.89572	0.87384	0.93936
2254.84	0.58443	0.49759	0.77693	0.53965	0.30599		2254.84	0.9738	0.95648	0.98691	0.96493	0.96183		2254.84	0.89214	0.87629	0.98935	0.98365	0.98225
2258.17	0.64958	0.49197	0.91934	0.22276	0.65512		2258.17	0.98048	0.96583	0.9922	0.9549	0.99152		2258.17	0.95542	0.98213	1.01993	1.08871	1.0721
2261.51	0.69906	0.69219	0.67677	0.47772	0.97883		2261.51	0.98182	0.97546	0.96624	0.96475	1.00485		2261.51	0.91121	0.9633	0.92976	1.02575	1.07597
2264.84	0.6645	0.81973	0.38673	0.94522	0.83111		2264.84	0.97949	0.97899	0.95034	0.98772	0.99004		2264.84	0.80662	0.83054	0.82019	0.85329	0.97219
2268.18	0.5941	0.69837	0.44613	0.97766	0.4162		2268.18	0.98576	0.98159	0.97463	0.99905	0.97263		2268.18	0.77559	0.75148	0.81959	0.77984	0.88381
2271.51	0.58611	0.49651	0.76619	0.53446	0.30312		2271.51	1.00827	0.99343	1.0185	0.99233	0.98431		2271.51	0.85527	0.82029	0.91307	0.8843	0.91274
2274.85	0.65387	0.49273	0.90207	0.23125	0.64267		2274.85	1.03584	1.01516	1.03911	0.99109	1.02285		2274.85	0.93123	0.9291	0.96565	1.01154	1.00379
2278.19	0.70796	0.69188	0.66963	0.48526	0.96546		2278.19	1.0492	1.03612	1.02954	1.01789	1.0564		2278.19	0.89214	0.91976	0.90635	0.98687	1.02513
2281.52	0.67889	0.82141	0.39511	0.94301	0.83159		2281.52	1.04702	1.04873	1.02803	1.06254	1.066		2281.52	0.78604	0.80584	0.82204	0.85442	0.95207
2284.86	0.61137	0.70892	0.4594	0.97472	0.43222		2284.86	1.05232	1.05932	1.06617	1.09396	1.06919		2284.86	0.76213	0.75643	0.83551	0.81212	0.8997
2288.19	0.60165	0.5175	0.77289	0.54366	0.31954		2288.19	1.08623	1.07994	1.1258	1.10107	1.09425		2288.19	0.87135	0.86136	0.93778	0.93529	0.96096
2291.53	0.66546	0.51705	0.90437	0.25072	0.64576		2291.53	1.13997	1.11211	1.16238	1.10768	1.14146		2291.53	0.99429	1.00179	1.00341	1.07206	1.07578
2294.86	0.7178	0.71097	0.67889	0.50161	0.96005		2294.86	1.18252	1.14485	1.16302	1.14075	1.18378		2294.86	0.99596	1.00711	0.96288	1.05366	1.11199
2298.2	0.69061	0.83368	0.41592	0.95103	0.83446		2298.2	1.19709	1.17016	1.16174	1.19439	1.20412		2298.2	0.90076	0.88449	0.89191	0.92521	1.04409
2301.53	0.62573	0.71894	0.48395	0.98481	0.4505		2301.53	1.20083	1.19384	1.19333	1.23766	1.21671		2301.53	0.85298	0.8061	0.89764	0.87577	0.98205
2304.87	0.61648	0.52869	0.79204	0.56614	0.3425		2304.87	1.2219	1.22565	1.24886	1.25486	1.24436		2304.87	0.91847	0.8721	0.9651	0.96774	1.01294
2308.21	0.67959	0.52877	0.91933	0.27913	0.66019		2308.21	1.26313	1.26175	1.29058	1.26335	1.28508		2308.21	0.99743	0.97663	0.98009	1.04785	1.07852
2311.54	0.73332	0.72334	0.69789	0.51924	0.96806		2311.54	1.2989	1.28555	1.30275	1.28606	1.31534		2311.54	0.96534	0.96085	0.89541	0.96769	1.05985
2314.88	0.70995	0.85118	0.44184	0.95257	0.85011		2314.88	1.30873	1.28883	1.30878	1.31828	1.32433		2314.88	0.84807	0.83927	0.80569	0.80507	0.9499
2318.21	0.6474	0.74523	0.51034	0.98368	0.48025		2318.21	1.303	1.28563	1.33456	1.33585	1.32988		2318.21	0.79174	0.78324	0.82332	0.76947	0.87148
2321.55	0.63539	0.55865	0.81228	0.57709	0.3757		2321.55	1.30753	1.29788	1.37194	1.33293	1.35276		2321.55	0.86815	0.8826	0.92557	0.91394	0.91274
2324.88	0.69234	0.54983	0.9351	0.29953	0.68153		2324.88	1.32932	1.32841	1.39247	1.33492	1.38629		2324.88	0.97915	1.01558	0.98441	1.05305	1.00679
2328.22	0.74171	0.72753	0.71502	0.53409	0.97478		2328.22	1.3498	1.35596	1.38939	1.3655	1.40515		2328.22	0.98739	1.01011	0.93795	1.0084	1.02158
2331.55	0.71823	0.84441	0.46027	0.956	0.852		2331.55	1.35334	1.36076	1.38722	1.41169	1.40211		2331.55	0.89445	0.87724	0.86779	0.84921	0.93688
2334.89	0.65651	0.74202	0.52351	0.98747	0.48503		2334.89	1.35021	1.34954	1.40586	1.4364	1.40017		2334.89	0.8294	0.79647	0.87991	0.79714	0.86736
2338.23	0.64171	0.56761	0.81739	0.59492	0.38109		2338.23	1.36115	1.34761	1.43091	1.42492	1.42097		2338.23	0.87236	0.8737	0.9597	0.92478	0.90542
2341.56	0.69272	0.56656	0.93974	0.32869	0.68409		2341.56	1.38505	1.36682	1.43272	1.40394	1.4523		2341.56	0.95667	1.00372	1.00263	1.06207	1.00257
2344.9	0.73863	0.74216	0.72981	0.55941	0.98052		2344.9	1.39598	1.38932	1.40761	1.40637	1.46144		2344.9	0.97408	1.02165	0.96981	1.03643	1.04651
2348.23	0.71825	0.85362	0.48635	0.97024	0.87158		2348.23	1.37654	1.3881	1.38306	1.42783	1.43853		2348.23	0.92506	0.92832	0.94143	0.90962	1.0154
2351.57	0.66344	0.75099	0.55109	1.0004	0.5188		2351.57	1.3432	1.35909	1.37995	1.43266	1.41118		2351.57	0.90477	0.87789	0.99019	0.88188	0.99157
2354.9	0.65228	0.58106	0.83703	0.61953	0.41521		2354.9	1.32794	1.32553	1.38512	1.40225	1.40871		2354.9	0.9559	0.95323	1.0607	1.00223	1.02654
2358.24	0.69962	0.58138	0.95142	0.36404	0.70499		2358.24	1.33851	1.31005	1.37283	1.36129	1.42345		2358.24	1.00719	1.05072	1.03966	1.09782	1.06284
2361.57	0.73752	0.7507	0.73871	0.59307	0.99025		2361.57	1.34916	1.3101	1.34384	1.34656	1.42212		2361.57	0.9862	1.03632	0.92761	1.02602	1.02957
2364.91	0.7113	0.85261	0.49278	0.99536	0.88445		2364.91	1.33425	1.30593	1.32554	1.35933	1.39257		2364.91	0.9378	0.94633	0.86383	0.89104	0.96726
2368.25	0.65635	0.7446	0.54935	1.02248	0.54355		2368.25	1.30069	1.28847	1.33212	1.3644	1.36211		2368.25	0.96725	0.94009	0.94911	0.90738	0.98632
2371.58	0.64878	0.57512	0.8247	0.64363	0.44517		2371.58	1.27725	1.27032	1.3418	1.33719	1.36106		2371.58	1.08101	1.06553	1.10013	1.09084	1.1046
2374.92	0.69897	0.57686	0.93506	0.38173	0.72719		2374.92	1.27679	1.26701	1.32538	1.29651	1.37983		2374.92	1.15711	1.1742	1.14481	1.21632	1.19944
2378.25	0.73605	0.74402	0.72696	0.58955	1.00013		2378.25	1.28239	1.27472	1.28771	1.28004	1.37864		2378.25	1.10311	1.11993	1.0448	1.12105	1.16179
2381.59	0.70545	0.84085	0.4854	0.96881	0.88729		2381.59	1.27402	1.27417	1.26303	1.29526	1.3391		2381.59	0.98956	0.971	0.94773	0.94007	1.04938
2384.92	0.64442	0.72829	0.53723	0.98923	0.54341		2384.92	1.25705	1.25524	1.26862	1.31016	1.28985		2384.92	0.96594	0.93029	0.99186	0.9334	1.01766
2388.26	0.63133	0.55631	0.80138	0.62046	0.43819		2388.26	1.25275	1.23023	1.28058	1.29465	1.27173		2388.26	1.06273	1.05951	1.12094	1.12537	1.10897
2391.59	0.67836	0.55652	0.90511	0.36702	0.70818		2391.59	1.26525	1.21885	1.26698	1.25766	1.28725		2391.59	1.14909	1.18733	1.16009	1.25454	1.18828
2394.93	0.71545	0.72255	0.70059	0.56766	0.97183		2394.93	1.27256	1.22446	1.23338	1.23288	1.29953		2394.93	1.10968	1.13937	1.05281	1.12237	1.12516
2398.27	0.68715	0.81983	0.46698	0.93184	0.85837		2398.27	1.25599	1.23124	1.21693	1.23494	1.28037		2398.27	1.00185	0.98096	0.93907	0.87517	0.97975
2401.6	0.62884	0.7101	0.52255	0.94835	0.51813		2401.6	1.22744	1.22466	1.2351	1.24421	1.24376		2401.6	0.97609	0.93375	0.96762	0.82526	0.93153
2404.94	0.61776	0.54218	0.78579	0.59262	0.41275		2404.94	1.21589	1.20867	1.25954	1.23696	1.22364		2404.94	1.06777	1.07213	1.09714	1.03812	1.03764
2408.27	0.66666	0.54628	0.89018	0.35516	0.67902		2408.27	1.22948	1.1992	1.25305	1.21688	1.22915		2408.27	1.14912	1.2165	1.15664	1.24217	1.15024
2411.61	0.70668	0.71653	0.69036	0.55922	0.94361		2411.61	1.24437	1.20417	1.22059	1.20647	1.23758		2411.61	1.11063	1.1779	1.0814	1.19001	1.11518
2414.94	0.68242	0.8191	0.46042	0.91579	0.83948		2414.94	1.23588	1.21566	1.20384	1.21394	1.23052		2414.94	1.01919	1.02202	1.00023	0.98635	0.98671
2418.28	0.62793	0.71387	0.51432	0.92761	0.50932		2418.28	1.21053	1.22198	1.22501	1.22331	1.22018		2418.28	1.02729	0.98411	1.05382	0.93714	0.95995
2421.61	0.61945	0.54619	0.77509	0.5774	0.40501		2421.61	1.19632	1.22221	1.25592	1.21971	1.22961		2421.61	1.15487	1.14382	1.19517	1.12547	1.10385
2424.95	0.67012	0.54637	0.88469	0.34876	0.66476		2424.95	1.20544	1.22483	1.25569	1.21162	1.25635		2424.95	1.2516	1.30775	1.24968	1.29602	1.2577
2428.29	0.71173	0.71417	0.69805	0.55594	0.92657		2428.29	1.22036	1.23419	1.22643	1.21772	1.27202		2428.29	1.20204	1.26949	1.15478	1.20939	1.24002
2431.62	0.68839	0.82133	0.47867	0.91165	0.83004		2431.62	1.22107	1.24405	1.21086	1.23828	1.25968		2431.62	1.09203	1.09466	1.04878	0.98014	1.09182
2434.96	0.63335	0.72551	0.53069	0.92678	0.51103		2434.96	1.2142	1.24601	1.23442	1.25366	1.23782		2434.96	1.09594	1.03409	1.08338	0.92818	1.0218
2438.29	0.62382	0.56281	0.77967	0.58488	0.41016		2438.29	1.22317	1.24112	1.27079	1.25335	1.23778		2438.29	1.23104	1.17784	1.21683	1.14104	1.12443
2441.63	0.67585	0.55716	0.87928	0.36065	0.66461		2441.63	1.25335	1.23914	1.27813	1.25311	1.26451		2441.63	1.32342	1.32819	1.27535	1.34906	1.25672
2444.96	0.72282	0.71287	0.69181	0.56251	0.92224		2444.96	1.28175	1.24683	1.25647	1.27295	1.29238		2444.96	1.24832	1.27639	1.20066	1.29287	1.24535
2448.3	0.70609	0.813	0.47715	0.90976	0.82959		2448.3	1.28668	1.26042	1.24703	1.30517	1.2995		2448.3	1.11911	1.10529	1.13884	1.08275	1.13846
2451.63	0.65349	0.72118	0.5324	0.92411	0.51725		2451.63	1.27672	1.27117	1.27439	1.31942	1.29337		2451.63	1.14897	1.08904	1.23854	1.05096	1.14562
2454.97	0.63962	0.56795	0.78254	0.5894	0.41607		2454.97	1.27873	1.27636	1.31161	1.30283	1.29593		2454.97	1.35366	1.31079	1.43078	1.29107	1.33704
2458.31	0.68389	0.56728	0.88588	0.36946	0.66283		2458.31	1.30124	1.28208	1.31748	1.28174	1.3124		2458.31	1.50278	1.52338	1.50052	1.51676	1.51828
2461.64	0.72601	0.72064	0.70507	0.56551	0.91557		2461.64	1.32437	1.29531	1.29497	1.29227	1.32804		2461.64	1.41067	1.46482	1.36763	1.44464	1.47311
2464.98	0.7105	0.81769	0.49327	0.90377	0.82831		2464.98	1.32987	1.31557	1.28944	1.33466	1.33395		2464.98	1.1933	1.21731	1.20205	1.18561	1.26192
2468.31	0.66262	0.72917	0.54255	0.9184	0.52691		2468.31	1.32861	1.33596	1.32762	1.37129	1.342		2468.31	1.13782	1.11746	1.21032	1.10579	1.16586
2471.65	0.65206	0.58455	0.78305	0.59506	0.43184		2471.65	1.34539	1.35137	1.3811	1.37324	1.36699		2471.65	1.33595	1.31913	1.37088	1.33608	1.33054
2474.98	0.69604	0.59013	0.88374	0.38651	0.67714		2474.98	1.38171	1.36424	1.40543	1.35653	1.40322		2474.98	1.55745	1.58595	1.4687	1.5935	1.57364
2478.32	0.73587	0.74197	0.71073	0.58436	0.92782		2478.32	1.41029	1.38186	1.40127	1.36141	1.43119		2478.32	1.53883	1.59603	1.38218	1.56069	1.61674
2481.65	0.71845	0.83168	0.50893	0.918	0.84337		2481.65	1.41229	1.40879	1.4122	1.40219	1.44552		2481.65	1.31956	1.35999	1.24014	1.31182	1.44276
2484.99	0.66979	0.73584	0.56044	0.93126	0.54535		2484.99	1.40697	1.44232	1.46063	1.4521	1.46268		2484.99	1.19084	1.2006	1.24479	1.20858	1.31126
2488.33	0.65948	0.58746	0.79528	0.61175	0.4465		2488.33	1.43009	1.47446	1.51119	1.4805	1.49533		2488.33	1.3258	1.32779	1.40438	1.40964	1.41569
2491.66	0.7055	0.59268	0.89094	0.40448	0.68177		2491.66	1.48661	1.49825	1.51592	1.49091	1.52986		2491.66	1.57047	1.57769	1.53281	1.66089	1.63708
2495	0.75002	0.74662	0.71888	0.59593	0.92616		2495	1.5412	1.51295	1.48255	1.51023	1.54203		2495	1.65443	1.65181	1.50552	1.64643	1.71158
2498.33	0.73847	0.84081	0.51998	0.92166	0.84597		2498.33	1.56199	1.52461	1.47134	1.54706	1.53191		2498.33	1.52973	1.51496	1.41759	1.41435	1.57546
2501.67	0.69279	0.75066	0.5697	0.93519	0.55739		2501.67	1.56084	1.54175	1.5198	1.57828	1.52863		2501.67	1.39854	1.41201	1.4351	1.29649	1.42708
2505	0.67925	0.60587	0.7988	0.62372	0.4621		2505	1.57589	1.56882	1.59353	1.58218	1.5547		2505	1.42304	1.50217	1.55613	1.44372	1.44234
2508.34	0.71678	0.60986	0.89223	0.42152	0.69182		2508.34	1.61897	1.60217	1.62937	1.57139	1.59648		2508.34	1.52739	1.63583	1.61683	1.62651	1.54722
2511.67	0.75239	0.75928	0.72566	0.60847	0.92975		2511.67	1.6583	1.63197	1.61493	1.57866	1.62202		2511.67	1.5459	1.58619	1.531	1.5751	1.55351
2515.01	0.73655	0.85039	0.53549	0.92728	0.85141		2515.01	1.66125	1.64941	1.59987	1.61395	1.6236		2515.01	1.48092	1.40022	1.42383	1.37645	1.44959
2518.35	0.6933	0.76149	0.59029	0.94374	0.57296		2518.35	1.64051	1.65418	1.62654	1.65126	1.62723		2518.35	1.49358	1.35763	1.46633	1.36107	1.42448
2521.68	0.68825	0.62054	0.82075	0.64651	0.48875		2521.68	1.64113	1.65586	1.6748	1.66394	1.65533		2521.68	1.64489	1.57728	1.63546	1.62624	1.58535
2525.02	0.73834	0.62788	0.918	0.45806	0.72546		2525.02	1.68346	1.66696	1.69447	1.66059	1.69404		2525.02	1.77149	1.82181	1.7354	1.86611	1.77212
2528.35	0.78747	0.78039	0.7608	0.64764	0.96735		2528.35	1.73644	1.69221	1.67785	1.67266	1.7114		2528.35	1.69721	1.79821	1.66015	1.7716	1.75165
2531.69	0.78153	0.87767	0.58013	0.96112	0.89232		2531.69	1.75635	1.72282	1.67092	1.71066	1.70312		2531.69	1.49812	1.56257	1.54256	1.46943	1.54453
2535.02	0.7405	0.7992	0.63669	0.97644	0.61593		2535.02	1.74095	1.74189	1.70793	1.74891	1.70211		2535.02	1.43757	1.46619	1.58183	1.38723	1.43002
2538.36	0.72997	0.66887	0.8603	0.68831	0.53172		2538.36	1.72966	1.73847	1.76122	1.76002	1.73566		2538.36	1.62919	1.6891	1.7761	1.69713	1.59457
2541.69	0.77213	0.6812	0.9493	0.51311	0.76923		2541.69	1.75201	1.71901	1.77743	1.75214	1.78635		2541.69	1.87392	1.9813	1.91733	2.07327	1.87843
2545.03	0.81752	0.83184	0.7896	0.71054	1.01558		2545.03	1.79223	1.70476	1.75088	1.75747	1.8102		2545.03	1.90516	1.97636	1.85648	2.09573	1.96423
2548.37	0.81433	0.92488	0.61262	1.02375	0.94426		2548.37	1.81305	1.71475	1.73171	1.7869	1.78978		2548.37	1.73252	1.67856	1.6895	1.77742	1.77405
2551.7	0.77904	0.84503	0.67473	1.0335	0.66036		2551.7	1.80291	1.74815	1.75584	1.81219	1.75273		2551.7	1.63168	1.47874	1.62777	1.53072	1.56386
2555.04	0.77253	0.71677	0.90253	0.73498	0.55314		2555.04	1.78475	1.78303	1.79311	1.80088	1.73305		2555.04	1.78956	1.66719	1.73611	1.63674	1.59829
2558.37	0.81606	0.73082	0.99354	0.54168	0.76286		2558.37	1.78071	1.7945	1.78762	1.7587	1.72933		2558.37	2.06686	2.07291	1.88038	1.92213	1.82981
2561.71	0.86277	0.8791	0.83213	0.71475	0.9946		2561.71	1.78546	1.77662	1.73699	1.72412	1.71652		2561.71	2.18096	2.28736	1.92647	2.03706	1.98382
2565.04	0.86212	0.96502	0.64685	1.00707	0.929		2565.04	1.78224	1.74727	1.70068	1.72295	1.69131		2565.04	2.05787	2.16459	1.90177	1.91639	1.91261
2568.38	0.82769	0.87478	0.6944	1.00974	0.66		2568.38	1.77274	1.73172	1.72257	1.74199	1.68306		2568.38	1.89544	1.95171	1.91252	1.80325	1.7522
2571.71	0.81623	0.73493	0.90746	0.71799	0.56001		2571.71	1.77449	1.74074	1.77143	1.75207	1.71106		2571.71	1.88263	1.92215	1.96587	1.85815	1.71067
2575.05	0.84913	0.73889	0.99063	0.53535	0.76468		2575.05	1.79086	1.76376	1.78162	1.74508	1.74816		2575.05	1.9715	2.03581	1.96527	1.94206	1.80552
2578.39	0.88482	0.88202	0.82895	0.7144	0.98932		2578.39	1.80115	1.78107	1.74112	1.73607	1.74847		2578.39	1.99456	2.06438	1.87769	1.86983	1.89294
2581.72	0.87835	0.96949	0.64528	1.00896	0.9254		2581.72	1.78953	1.78147	1.70793	1.73465	1.70901		2581.72	1.92995	1.95673	1.8132	1.73093	1.90133
2585.06	0.84379	0.88448	0.69251	1.01592	0.66612		2585.06	1.77257	1.76936	1.73185	1.73226	1.68216		2585.06	1.92837	1.90969	1.88576	1.77994	1.91602
2588.39	0.83328	0.74667	0.90747	0.73169	0.57569		2588.39	1.78221	1.75854	1.78724	1.72334	1.71409		2588.39	2.07577	2.06005	2.04973	2.04321	2.01354
2591.73	0.86333	0.7449	1.00154	0.55534	0.78685		2591.73	1.8229	1.76127	1.80819	1.72416	1.78367		2591.73	2.24966	2.26172	2.15386	2.23157	2.11896
2595.06	0.8916	0.87732	0.85841	0.73687	1.02027		2595.06	1.86137	1.78087	1.77838	1.7537	1.82282		2595.06	2.28841	2.28237	2.14664	2.12931	2.11408
2598.4	0.87614	0.95728	0.68888	1.03309	0.97034		2598.4	1.86631	1.81045	1.75267	1.79949	1.79767		2598.4	2.23206	2.14186	2.14356	1.92522	2.0353
2601.73	0.8343	0.87382	0.73358	1.04339	0.72207		2601.73	1.84695	1.83713	1.78083	1.82147	1.74992		2601.73	2.27525	2.10045	2.2575	1.98773	2.05045
2605.07	0.81928	0.74474	0.9292	0.75995	0.627		2605.07	1.83913	1.85089	1.8379	1.79945	1.74582		2605.07	2.47928	2.29938	2.43327	2.35732	2.22333
2608.41	0.84678	0.75154	0.99965	0.57531	0.81596		2608.41	1.85786	1.85318	1.8577	1.76463	1.79635		2608.41	2.65164	2.55847	2.52699	2.66198	2.40376
2611.74	0.87364	0.88636	0.84227	0.74129	1.02305		2611.74	1.88091	1.85673	1.82456	1.76779	1.84824		2611.74	2.58919	2.62341	2.51818	2.60565	2.42249
2615.08	0.85823	0.962	0.67185	1.02621	0.95892		2615.08	1.8847	1.87359	1.79721	1.8183	1.85443		2615.08	2.36995	2.51818	2.54107	2.37329	2.33048
2618.41	0.81906	0.87093	0.72344	1.03846	0.71221		2618.41	1.88103	1.90177	1.83034	1.87169	1.8328		2618.41	2.28267	2.50028	2.67657	2.37787	2.33393
2621.75	0.81014	0.73508	0.92674	0.76554	0.62445		2621.75	1.90192	1.92628	1.90025	1.88517	1.84035		2621.75	2.46447	2.67781	2.80693	2.67779	2.49777
2625.08	0.8463	0.73935	1.00308	0.58699	0.81568		2625.08	1.95256	1.93644	1.93694	1.8716	1.89924		2625.08	2.72544	2.83948	2.7699	2.87782	2.63786
2628.42	0.88115	0.87859	0.85074	0.74931	1.01968		2628.42	1.99882	1.94053	1.92046	1.88181	1.96967		2628.42	2.80149	2.75857	2.6177	2.68092	2.57822
2631.75	0.86918	0.96602	0.68541	1.02963	0.95512		2631.75	2.00947	1.95907	1.90992	1.93746	2.00052		2631.75	2.69761	2.54654	2.5952	2.33823	2.42511
2635.09	0.82803	0.88991	0.74208	1.04726	0.71679		2635.09	1.99766	2.00232	1.96391	2.00259	1.99072		2635.09	2.65613	2.52915	2.81465	2.34163	2.44889
2638.43	0.81623	0.76443	0.95027	0.7878	0.64438		2638.43	2.0051	2.05792	2.05929	2.03169	1.98647		2638.43	2.79641	2.78174	3.05379	2.73914	2.69928
2641.76	0.85593	0.76909	1.03105	0.61762	0.85095		2641.76	2.04966	2.10462	2.11914	2.03115	2.02462		2641.76	2.93173	2.978	2.99493	3.01936	2.88787
2645.1	0.90416	0.90113	0.88144	0.77526	1.06356		2645.1	2.10547	2.1361	2.11325	2.05238	2.09554		2645.1	2.83428	2.81526	2.64397	2.77875	2.74955
2648.43	0.91013	0.98278	0.71576	1.04504	0.99704		2648.43	2.13958	2.16586	2.09613	2.12468	2.16446		2648.43	2.59521	2.47131	2.38324	2.30269	2.43168
2651.77	0.88061	0.91025	0.76948	1.05904	0.74577		2651.77	2.15312	2.20736	2.13218	2.21585	2.21346		2651.77	2.56777	2.44356	2.54544	2.24826	2.36544
2655.1	0.86689	0.79768	0.97459	0.80485	0.65401		2655.1	2.17333	2.25512	2.21047	2.27183	2.24985		2655.1	2.92834	2.92372	3.01776	2.79902	2.73343
2658.44	0.89423	0.81677	1.0538	0.63825	0.84435		2658.44	2.21386	2.29147	2.26441	2.28269	2.28119		2658.44	3.41868	3.51352	3.37419	3.39869	3.20977
2661.77	0.93043	0.95586	0.9031	0.78964	1.05346		2661.77	2.26242	2.31085	2.26723	2.28918	2.3014		2661.77	3.62232	3.68001	3.3747	3.43841	3.33407
2665.11	0.93352	1.03335	0.73542	1.04926	0.99823		2665.11	2.30874	2.33025	2.27072	2.32495	2.30769		2665.11	3.44056	3.38577	3.20962	3.01256	3.06356
2668.45	0.90995	0.94799	0.78782	1.06216	0.76518		2668.45	2.36356	2.37147	2.33366	2.37475	2.31812		2668.45	3.17586	3.09085	3.20398	2.7584	2.80034
2671.78	0.90353	0.81986	0.99562	0.81919	0.68719		2671.78	2.43492	2.43636	2.43888	2.40389	2.35795		2671.78	3.13991	3.14358	3.38993	3.00602	2.8638
2675.12	0.93291	0.82683	1.08119	0.66497	0.88118		2675.12	2.49979	2.50461	2.51345	2.41489	2.42911		2675.12	3.30281	3.3708	3.49965	3.37323	3.09896
2678.45	0.96594	0.96159	0.93471	0.81777	1.08633		2678.45	2.52595	2.55541	2.52486	2.44953	2.5039		2678.45	3.40931	3.38771	3.358	3.32831	3.12656
2681.79	0.96609	1.04388	0.76399	1.06921	1.02532		2681.79	2.52525	2.58657	2.52159	2.53024	2.55344		2681.79	3.35984	3.17463	3.13765	2.94076	2.8905
2685.12	0.94511	0.97016	0.80933	1.07708	0.78822		2685.12	2.55845	2.61167	2.56427	2.62094	2.57674		2685.12	3.33632	3.12576	3.15046	2.80308	2.76716
2688.46	0.94759	0.85576	1.01617	0.84104	0.70899		2688.46	2.6652	2.64451	2.64487	2.66598	2.59855		2688.46	3.53624	3.51124	3.47071	3.24121	3.08598
2691.79	0.98857	0.87441	1.11307	0.70159	0.90537		2691.79	2.80169	2.69105	2.70608	2.66215	2.64419		2691.79	3.90332	4.09101	3.87717	3.88626	3.68862
2695.13	1.03102	1.01789	0.98417	0.8664	1.11701		2695.13	2.87879	2.7527	2.73065	2.67139	2.72217		2695.13	4.20563	4.39943	4.14149	4.16756	4.0972
2698.47	1.03577	1.10785	0.8243	1.12219	1.06463		2698.47	2.87015	2.82857	2.77053	2.75452	2.82552		2698.47	4.31549	4.30548	4.24433	4.03173	4.0633
2701.8	1.01586	1.04244	0.86746	1.13009	0.83469		2701.8	2.85622	2.9125	2.87063	2.90425	2.93847		2701.8	4.30235	4.10548	4.26626	3.91771	3.79741
2705.14	1.02001	0.93614	1.06626	0.89433	0.75992		2705.14	2.93633	2.99573	2.99454	3.05495	3.04081		2705.14	4.26297	4.07464	4.19254	4.07474	3.63523
2708.47	1.06637	0.95979	1.16212	0.75604	0.96082		2708.47	3.10782	3.07907	3.0646	3.1513	3.11823		2708.47	4.18661	4.1336	3.96352	4.21183	3.63227
2711.81	1.11628	1.10317	1.04473	0.92278	1.17966		2711.81	3.26442	3.17804	3.07036	3.19432	3.1785		2711.81	4.04882	4.0695	3.68157	3.96737	3.60856
2715.14	1.12473	1.18918	0.90283	1.18455	1.13502		2715.14	3.32319	3.30527	3.09602	3.22319	3.25096		2715.14	3.94089	3.93227	3.60044	3.5084	3.50493
2718.48	1.10069	1.1206	0.95996	1.20626	0.90918		2718.48	3.32552	3.44635	3.219	3.27127	3.3566		2718.48	3.98405	3.99124	3.83145	3.37999	3.50503
2721.81	1.09656	1.01756	1.16278	0.98955	0.83644		2721.81	3.38559	3.56461	3.40733	3.34893	3.47858		2721.81	4.14263	4.31462	4.16683	3.79438	3.76266
2725.15	1.14061	1.0535	1.25367	0.86646	1.04642		2725.15	3.55052	3.6402	3.5542	3.45364	3.57707		2725.15	4.26108	4.62437	4.32626	4.36058	4.16218
2728.49	1.20152	1.21425	1.12807	1.03747	1.28825		2728.49	3.74718	3.70041	3.60994	3.57539	3.64149		2728.49	4.33017	4.69248	4.34076	4.64141	4.47877
2731.82	1.23064	1.31304	0.98363	1.29478	1.27391		2731.82	3.87751	3.79747	3.64179	3.69356	3.71516		2731.82	4.58257	4.71556	4.53054	4.74109	4.69782
2735.16	1.22462	1.24408	1.05389	1.31213	1.06783		2735.16	3.93609	3.95181	3.74571	3.79077	3.84891		2735.16	5.18445	5.06212	5.046	5.06868	5.00034
2738.49	1.22675	1.12907	1.28933	1.09766	0.99182		2738.49	4.00308	4.12735	3.92813	3.88126	4.03114		2738.49	5.88564	5.67641	5.57415	5.61295	5.41275
2741.83	1.26858	1.15543	1.42181	0.98339	1.18197		2741.83	4.13416	4.2731	4.11006	4.00959	4.18651		2741.83	6.16815	6.00297	5.66235	5.81905	5.65085
2745.16	1.33106	1.32548	1.32445	1.16658	1.40768		2745.16	4.29881	4.383	4.23763	4.20009	4.2606		2745.16	5.82701	5.65894	5.29867	5.34201	5.45494
2748.5	1.37413	1.45598	1.17835	1.43722	1.39564		2748.5	4.44128	4.49994	4.34408	4.41281	4.29533		2748.5	5.27917	5.01816	4.99021	4.65598	4.99783
2751.83	1.39096	1.42543	1.22326	1.46694	1.20665		2751.83	4.5678	4.65841	4.48531	4.57647	4.39682		2751.83	5.14591	4.87311	5.1882	4.58529	4.77239
2755.17	1.4134	1.33207	1.43545	1.26047	1.14694		2755.17	4.73386	4.841	4.652	4.67596	4.62244		2755.17	5.56813	5.51831	5.7665	5.28312	5.04076
2758.51	1.46472	1.35273	1.56798	1.14871	1.34184		2758.51	4.9529	5.00674	4.79046	4.78511	4.91667		2758.51	6.10155	6.40801	6.21727	6.02387	5.55028
2761.84	1.52663	1.50241	1.49025	1.33495	1.56349		2761.84	5.16219	5.15402	4.90114	4.98553	5.17154		2761.84	6.32376	6.84053	6.30165	6.14493	5.89415
2765.18	1.56525	1.62294	1.36057	1.61842	1.54882		2765.18	5.30195	5.33098	5.06305	5.25957	5.33822		2765.18	6.36237	6.79078	6.30392	5.90328	6.02528
2768.51	1.57875	1.6083	1.40319	1.67102	1.36569		2768.51	5.40079	5.57385	5.33215	5.49734	5.45879		2768.51	6.66035	6.83091	6.58306	6.08144	6.22553
2771.85	1.6013	1.5499	1.60312	1.48285	1.3204		2771.85	5.54595	5.85242	5.64901	5.62513	5.59356		2771.85	7.32283	7.30919	7.06983	6.87699	6.6114
2775.18	1.65839	1.6031	1.7355	1.36742	1.53427		2775.18	5.77445	6.09757	5.89635	5.70158	5.7496		2775.18	7.96072	7.93386	7.41785	7.62661	6.93692
2778.52	1.73376	1.76528	1.67938	1.5281	1.77362		2778.52	6.03295	6.27905	6.04604	5.85452	5.90175		2778.52	8.25908	8.29693	7.58701	7.77879	7.02898
2781.85	1.79107	1.87631	1.57917	1.78626	1.76758		2781.85	6.26013	6.43384	6.20014	6.13075	6.06236		2781.85	8.46681	8.52895	7.99314	7.74303	7.20715
2785.19	1.81963	1.84045	1.63586	1.83797	1.57725		2785.19	6.47336	6.61169	6.46027	6.44846	6.28707		2785.19	9.06781	9.0919	8.92871	8.33081	7.93833
2788.53	1.84448	1.7607	1.82375	1.67459	1.51051		2788.53	6.7353	6.81693	6.79131	6.71357	6.5977		2788.53	10.0282	9.982	10.0101	9.47478	9.04967
2791.86	1.89095	1.7986	1.92612	1.58592	1.70213		2791.86	7.04884	7.02718	7.06382	6.94398	6.93073		2791.86	10.6815	10.5454	10.4832	10.0775	9.63763
2795.2	1.95329	1.9531	1.83795	1.7507	1.93526		2795.2	7.33828	7.25419	7.22505	7.23089	7.19929		2795.2	10.5284	10.3167	10.1289	9.43112	9.07695
2798.53	2.00642	2.06372	1.71524	1.9884	1.9446		2798.53	7.55684	7.54247	7.37286	7.58735	7.40392		2798.53	9.97072	9.79767	9.65487	8.41747	8.01387
2805.2	20.6964	19.5877	19.6461	18.3475	17.2927		2801.87	7.77209	7.88996	7.63183	7.9007	7.64603		2801.87	9.97476	10.0149	10.013	8.72965	7.95324
2808.54	21.1012	20.0116	20.9668	17.4047	19.1881		2805.2	8.09382	8.20681	7.99686	8.07926	8.01023		2805.2	10.9909	11.2871	11.383	10.8524	9.63948
2811.87	21.5899	21.6207	20.4604	19.0149	21.3689		2808.54	8.52365	8.40486	8.35433	8.21127	8.45342		2808.54	12.4323	12.775	12.9748	13.2996	12.0405
2815.21	22.0622	22.8946	19.5369	21.4083	21.3212		2811.87	8.93146	8.53185	8.64767	8.50468	8.84462		2811.87	13.3414	13.457	13.8216	14.1859	13.2562
2818.55	22.5639	22.9119	20.1918	21.9032	19.6676		2815.21	9.20939	8.765	8.95341	9.04434	9.11849		2815.21	13.4117	13.315	13.6352	13.2999	12.4838
2821.88	23.2612	22.6115	22.2824	20.6815	19.3852		2818.55	9.41207	9.22688	9.35734	9.65928	9.35935		2818.55	13.1731	13.2388	12.8981	12.1938	10.8721
2825.22	24.1947	23.435	23.7806	20.483	21.7599		2821.88	9.69385	9.82499	9.80625	10.0876	9.70848		2821.88	13.2825	13.8549	12.3551	12.2994	10.32
2828.55	25.1803	25.2708	23.5993	22.687	24.6175		2825.22	10.1163	10.3288	10.1595	10.2649	10.198		2825.22	13.9189	14.8748	12.5739	13.4814	11.5832
2831.89	26.0373	26.5978	23.0789	25.3244	25.2433		2828.55	10.5772	10.624	10.3903	10.3975	10.7039		2828.55	14.9083	15.7286	13.7873	14.6655	13.7264
2835.22	26.8526	26.65	24.1188	25.8601	24.0036		2831.89	10.957	10.8475	10.6581	10.7321	11.0731		2831.89	16.0999	16.4099	15.7413	15.3867	15.2989
2838.56	27.9051	26.5859	26.5599	24.8608	23.7756		2835.22	11.2862	11.2253	11.125	11.3014	11.2841		2835.22	17.3256	17.2408	17.5801	16.0807	15.7303
2841.89	29.319	27.9936	28.4107	25.337	26.05		2838.56	11.7066	11.802	11.739	11.9355	11.4727		2838.56	18.1806	18.0008	18.2583	16.9604	15.5174
2845.23	30.8929	30.7413	28.5826	28.5481	29.0438		2841.89	12.2764	12.4029	12.2841	12.4889	11.8101		2841.89	18.3262	17.9867	17.5274	17.4135	15.3989
2848.57	32.3491	33.1175	28.3886	32.0731	30.2962		2845.23	12.8896	12.8886	12.6581	12.9784	12.3686		2845.23	18.1516	17.238	16.5153	17.0096	15.7199
2851.9	33.7004	34.0847	29.8021	32.949	30.0647		2848.57	13.4251	13.3792	13.0233	13.4814	13.0927		2848.57	18.7209	17.1448	16.8998	16.6262	16.5214
2855.24	35.2611	34.6005	32.8782	31.7007	30.8622		2851.9	13.9237	14.1282	13.6123	13.9873	13.8726		2851.9	20.6303	19.0802	19.2146	17.7297	17.8018
2858.57	37.2593	36.2647	35.7915	31.7492	33.8839		2855.24	14.5405	15.1662	14.4224	14.4382	14.6301		2855.24	23.0819	22.4549	22.1807	20.4293	19.4194
2861.91	39.5103	39.1998	37.3173	34.92	37.319		2858.57	15.3307	16.165	15.2017	14.895	15.3535		2858.57	24.6625	24.9384	24.083	23.0095	20.9641
2865.24	41.5692	42.0404	38.3361	39.0784	38.8361		2861.91	16.1714	16.7537	15.7718	15.5477	16.0756		2861.91	25.2049	25.1344	24.7738	23.9768	22.1016
2868.58	43.2324	43.928	40.4357	41.0465	38.7471		2865.24	16.944	16.9643	16.285	16.4897	16.8293		2865.24	26.292	24.537	25.8492	24.1239	23.0549
2871.91	44.8542	45.6721	43.6952	40.821	39.5133		2868.58	17.7298	17.2744	17.0682	17.5471	17.6147		2868.58	29.2834	25.9375	28.5794	25.6424	24.3989
2875.25	47.1328	48.5158	46.7087	41.4382	42.3927		2871.91	18.7222	18.1473	18.2233	18.4428	18.4089		2871.91	33.0982	29.866	32.0453	29.072	26.2118
2878.59	50.5595	52.356	48.6715	44.8167	45.9164		2875.25	19.9411	19.5565	19.4826	19.1458	19.2145		2875.25	34.9712	33.6345	33.9699	32.1073	27.7503
2881.92	55.0479	55.9906	50.5189	49.3082	48.1835		2878.59	21.146	21.0252	20.5173	19.9552	20.0909		2878.59	33.9935	34.7007	33.5243	32.3105	28.3904
2885.26	60.0513	59.003	53.5719	52.1933	49.5945		2881.92	22.1176	22.1323	21.3298	21.1515	21.1091		2881.92	33.2273	34.3849	32.7408	30.6214	28.8296
2888.59	65.0135	62.4917	57.6953	53.5397	52.1506		2885.26	22.9674	22.9148	22.2444	22.6203	22.2548		2885.26	37.044	36.8411	34.5616	30.9564	30.8165
2891.93	69.7287	67.4814	61.6073	56.0949	56.4394		2888.59	24.0345	23.7428	23.5044	23.9502	23.4051		2888.59	45.9716	43.8584	39.5964	35.8061	35.3262
2895.26	74.3388	73.2583	64.8699	61.4607	60.7497		2891.93	25.4358	24.8643	24.9702	24.9352	24.4522		2891.93	55.1414	51.8607	45.4252	43.0952	41.2724
2898.6	79.0719	78.1702	68.6935	67.895	63.6832		2895.26	26.8381	26.1699	26.289	25.8596	25.4636		2895.26	59.0213	55.5831	49.4027	48.5173	46.5573
2901.93	84.0481	82.0087	74.3645	72.7166	66.4998		2898.6	27.8101	27.406	27.3218	27.1605	26.6615		2898.6	57.6959	54.7385	51.7201	50.8438	50.4517
2905.27	89.3415	86.6658	81.4612	75.8959	71.6267		2901.93	28.3891	28.5139	28.3075	28.8428	28.1778		2901.93	57.3706	55.4575	55.109	53.631	54.401
2908.61	95.1415	93.874	88.3292	79.8812	79.1803		2905.27	29.1543	29.6623	29.5759	30.3984	29.8374		2905.27	63.9122	63.8084	61.5826	60.8725	60.0729
2911.94	101.714	102.803	94.1346	86.0372	86.3968		2908.61	30.6374	30.9761	31.1655	31.3969	31.2677		2908.61	76.4359	78.3949	70.1553	71.7545	66.9861
2915.28	109.11	110.691	99.6338	92.7318	91.0393		2911.94	32.7152	32.3505	32.7872	32.0538	32.2882		2911.94	88.3594	91.0389	78.2281	81.1855	72.8984
2918.61	116.927	115.805	105.652	97.6627	94.2593		2915.28	34.6991	33.5989	34.1383	33.0355	33.155		2915.28	94.9003	95.5734	84.8356	85.8517	76.8352
2921.95	124.447	119.045	111.508	101.031	98.891		2918.61	36.0384	34.7187	35.1825	34.6716	34.3239		2918.61	98.3752	94.9485	91.731	88.5249	81.0374
2925.28	131.039	122.344	115.71	105.081	105.344		2921.95	36.8404	35.9013	36.1173	36.5209	35.9296		2921.95	105.052	98.1579	100.995	95.0879	88.9244
2928.62	136.371	126.26	118.019	110.753	110.722		2925.28	37.6441	37.2576	37.1516	37.8633	37.5703		2925.28	117.176	110.011	112.07	107.457	100.882
2931.95	140.249	129.909	119.974	116.291	112.583		2928.62	38.7759	38.6194	38.372	38.5646	38.705		2928.62	129.547	125.239	121.738	120.696	112.747
2935.29	142.437	132.886	123.038	119.751	112.359		2931.95	40.0642	39.691	39.7657	39.2513	39.2766		2931.95	134.751	133.72	126.977	127.808	119.238
2938.63	142.906	135.946	126.758	121.69	113.672		2935.29	41.1736	40.3777	41.2437	40.5318	39.8507		2935.29	131.049	131.038	127.429	126.73	118.971
2941.96	142.274	139.228	129.368	123.993	117.509		2938.63	42.0428	40.8856	42.594	42.177	41.0538		2938.63	123.912	122.65	124.993	121.713	115.628
2945.3	141.631	140.729	129.965	126.447	120.606		2941.96	42.8518	41.4778	43.5093	43.2844	42.8789		2941.96	119.672	117.388	121.562	118.064	113.929
2948.63	141.489	137.924	129.346	126.22	119.326		2945.3	43.6339	42.1987	43.8083	43.2968	44.6206		2945.3	118.773	117.936	117.649	116.778	114.766
2951.97	140.863	131.106	128.541	121.55	114.167		2948.63	44.1379	42.8961	43.6776	42.7001	45.538		2948.63	116.15	118.752	112.951	114.873	114.684
2955.3	137.828	124.012	127.213	114.738	109.153		2951.97	44.1826	43.4718	43.6297	42.5617	45.5591		2951.97	107.696	112.955	107.405	109.987	109.999
2958.64	131.46	120.237	124.16	109.967	106.99		2955.3	44.0381	44.0048	44.127	43.4177	45.3065		2955.3	95.0629	99.9445	101.244	103.105	100.88
2961.97	123.244	119.346	119.114	108.308	106.198		2958.64	44.2644	44.5946	45.2033	44.7736	45.4595		2958.64	83.6385	85.6431	94.4544	96.5609	91.121
2965.31	116.112	117.499	113.28	106.45	103.611		2961.97	45.1265	45.1695	46.4406	45.7451	46.1418		2961.97	76.747	76.1471	86.9134	90.681	84.2657
2968.65	111.73	112.048	107.921	101.09	98.6039		2965.31	46.2757	45.5589	47.2965	46.0337	46.9235		2965.31	72.9172	72.2909	79.168	83.6717	80.4386
2971.98	108.819	104.636	103.052	93.4098	93.5189		2968.65	47.1003	45.7513	47.4587	46.0932	47.3359		2968.65	68.6474	70.3204	72.4713	74.5771	76.9082
2975.32	104.53	99.0919	98.0236	87.7493	90.1729		2971.98	47.333	45.9649	46.9685	46.3801	47.3132		2971.98	62.5655	66.5454	67.5237	65.0785	71.187
2978.65	97.5824	96.8087	92.9774	86.1462	87.4742		2975.32	47.2064	46.3734	46.1429	46.6891	47.1593		2975.32	56.0917	60.3864	63.3854	57.7325	63.2223
2981.99	89.7983	95.2627	88.8919	85.8409	83.2849		2978.65	47.0315	46.8038	45.44	46.4304	47.1766		2978.65	50.7308	53.484	58.2457	53.1008	54.9126
2985.32	84.2622	91.2772	86.0867	82.939	77.6867		2981.99	46.7873	46.8354	45.289	45.5008	47.3769		2981.99	46.1046	47.301	51.4899	49.5192	48.1696
2988.66	82.1008	84.8216	83.4526	77.3235	73.0401		2985.32	46.2461	46.2674	45.8527	44.6378	47.5122		2985.32	41.1018	42.2494	44.6225	45.5485	43.6694
2991.99	81.4214	78.8064	79.764	72.4283	70.8506		2988.66	45.431	45.4397	46.8542	44.7481	47.3251		2988.66	36.0466	38.38	39.7508	41.6447	40.9812
2995.33	79.4968	75.5341	75.386	70.466	69.8624		2991.99	44.7622	44.9918	47.716	45.9308	46.7773		2991.99	32.6176	35.7685	37.2924	38.9326	39.24
2998.67	75.6389	74.3651	71.8984	69.6682	67.9485		2995.33	44.656	45.2664	48.0079	47.3109	46.0989		2995.33	31.5678	34.0007	35.6176	37.0759	37.5706
3002	71.5806	73.099	69.9663	67.1104	65.0319		2998.67	45.052	45.9791	47.7999	47.8878	45.6391		2998.67	31.3887	32.0144	33.0233	34.4252	35.3208
3005.34	69.1947	70.7494	68.3509	63.004	62.9516		3002	45.4447	46.4978	47.5115	47.4747	45.6128		3002	29.8349	29.0649	29.6089	30.3483	32.3683
3008.67	68.3665	68.129	65.5512	60.4511	62.5869		3005.34	45.3809	46.4231	47.3815	46.7474	45.925		3005.34	26.4554	25.6703	26.8372	26.4795	29.2507
3012.01	67.3762	66.0585	61.9327	61.0143	62.405		3008.67	44.8546	45.873	47.1712	46.4364	46.2475		3008.67	22.9785	23.0936	25.4949	24.9308	26.7386
3015.34	65.0336	64.1033	59.367	62.26	60.5199		3012.01	44.2124	45.2511	46.4873	46.5943	46.3276		3012.01	21.143	21.8352	24.6914	25.5894	25.1162
3018.68	61.9078	61.5136	58.7228	60.7501	57.3472		3015.34	43.7805	44.825	45.3672	46.6826	46.233		3015.34	20.7199	21.0507	23.0673	25.9957	23.9402
3022.01	59.3915	58.6918	58.5716	56.5097	55.0718		3018.68	43.6548	44.56	44.3835	46.2602	46.2293		3018.68	20.053	19.6639	20.5391	24.0914	22.5768
3025.35	58.0156	56.843	56.9647	52.9676	54.6297		3022.01	43.7579	44.2742	44.0566	45.4578	46.3713		3022.01	18.219	17.7227	18.337	20.4939	20.8913
3028.69	57.0685	56.2428	53.9934	52.4724	54.4181		3025.35	43.914	43.8372	44.2167	44.7687	46.2853		3025.35	16.0499	16.246	17.399	17.5873	19.2958
3032.02	55.6895	55.6444	51.6816	53.3878	52.5519		3028.69	43.8138	43.1978	44.0964	44.478	45.4905		3028.69	14.928	15.8334	17.2634	16.7104	18.1757
3035.36	53.8322	53.7854	51.2832	52.5102	49.5129		3032.02	43.0738	42.3227	43.1155	44.3797	43.9874		3032.02	15.0599	15.9036	16.809	16.9164	17.4458
3038.69	51.9836	50.9888	51.5639	49.3517	47.4708		3035.36	41.5481	41.2234	41.4978	44.0263	42.4205		3035.36	15.3446	15.4969	15.7249	16.5458	16.7317
3042.03	50.3133	48.6895	50.3729	46.5081	47.2119		3038.69	39.6195	40.0478	40.0248	43.1759	41.5127		3038.69	14.7594	14.4673	14.7443	15.3085	15.842
3045.36	48.5284	47.5566	47.4075	45.856	46.9972		3042.03	38.0197	39.0464	39.216	41.9656	41.3107		3042.03	13.4025	13.4737	14.4459	14.2564	14.906
3048.7	46.5012	46.7528	44.4962	45.9782	45.0003		3045.36	37.1929	38.357	38.8596	40.7022	41.0961		3045.36	12.0595	12.9076	14.3445	14.0263	14.085
3052.03	44.589	45.2245	43.0977	44.3092	41.9381		3048.7	36.8363	37.8233	38.3668	39.5502	40.1282		3048.7	11.1308	12.3291	13.507	13.9003	13.3219
3055.37	43.0929	43.1185	42.4495	40.8582	40.1452		3052.03	36.1737	37.085	37.4554	38.429	38.4241		3052.03	10.3468	11.1807	11.8201	12.8598	12.4523
3058.71	41.6638	41.37	40.8308	38.2418	40.2682		3055.37	34.7398	35.888	36.3535	37.1685	36.6956		3055.37	9.41378	9.71305	10.1758	11.0316	11.4536
3062.04	39.6359	40.1809	38.0958	37.986	40.1657		3058.71	32.8414	34.3012	35.3738	35.7272	35.5137		3058.71	8.51881	8.76018	9.34609	9.52519	10.4654
3065.38	36.9536	38.6659	35.9131	38.2952	37.6747		3062.04	31.2022	32.6271	34.4753	34.2596	34.6793		3062.04	8.02408	8.63477	9.07912	8.97944	9.60341
3068.71	34.4144	36.2171	35.3622	36.4594	33.5782		3065.38	30.2114	31.1339	33.3636	32.9858	33.5388		3065.38	7.90336	8.67693	8.59635	8.85683	8.87885
3072.05	32.775	33.5949	35.2498	32.6245	30.7156		3068.71	29.6054	29.8981	31.9365	31.9886	31.8551		3068.71	7.76243	8.11622	7.73645	8.36703	8.31432
3075.38	31.821	32.0589	33.5718	29.7085	30.353		3072.05	28.8616	28.8688	30.4472	31.1242	30.1721		3072.05	7.3689	7.09832	7.14633	7.61387	7.9964
3078.72	30.6413	31.6224	30.219	29.5213	30.6557		3075.38	27.7629	27.9909	29.1644	30.1335	29.2079		3075.38	6.90571	6.47704	7.27701	7.33767	7.90592
3082.05	28.8004	30.8727	27.2423	30.3468	29.2613		3078.72	26.4939	27.2064	28	28.8684	28.9804		3078.72	6.62572	6.6388	7.61688	7.68181	7.77649
3085.39	26.8954	28.7509	26.2557	29.2644	26.4242		3082.05	25.2828	26.3818	26.6257	27.4313	28.7079		3082.05	6.46323	6.94582	7.28351	7.811	7.29274
3088.73	25.757	25.9834	26.4307	26.0394	24.4997		3085.39	24.1343	25.344	24.9584	26.0877	27.6213		3085.39	6.1728	6.56219	6.22154	7.0024	6.47793
3092.06	25.3284	24.232	25.7394	23.3422	24.5879		3088.73	22.9666	24.0538	23.388	25.0247	25.7664		3088.73	5.75421	5.57144	5.37452	5.72476	5.76717
3095.4	24.6956	24.0378	23.7106	23.1042	25.0045		3092.06	21.8651	22.7129	22.4132	24.1852	23.903		3092.06	5.50007	4.89978	5.52989	5.16029	5.58437
3098.73	23.2464	24.2239	21.9575	24.0187	23.6507		3095.4	21.0235	21.621	22.0813	23.34	22.6648		3095.4	5.57152	5.14171	6.30843	5.71976	5.87924
3102.07	21.4618	23.4646	21.8232	23.4871	20.9508		3098.73	20.4317	20.8865	21.8853	22.3177	21.9576		3098.73	5.71756	5.81612	6.61052	6.49372	6.17782
3105.4	20.3205	21.8883	22.4337	21.1879	19.2734		3102.07	19.7762	20.3007	21.2474	21.1544	21.2159		3102.07	5.56619	5.98288	5.94465	6.37074	6.08431
3108.74	20.088	20.6638	21.8465	19.352	19.6469		3105.4	18.7646	19.5346	20.0528	20.0237	20.1166		3105.4	5.09929	5.37142	4.94371	5.36735	5.62919
3112.07	20.0255	20.2994	19.7122	19.505	20.3335		3108.74	17.4983	18.4647	18.6781	19.0457	18.8886		3108.74	4.65189	4.58214	4.47281	4.47842	5.09725
3115.41	19.343	20.0316	17.7853	20.3066	19.2448		3112.07	16.3977	17.287	17.5579	18.1904	17.9392		3112.07	4.44411	4.21896	4.55725	4.33978	4.64838
3118.75	18.1407	19.0374	17.5733	19.4736	16.8532		3115.41	15.7308	16.3098	16.8076	17.3554	17.3392		3115.41	4.31004	4.18407	4.50871	4.50764	4.24697
3122.08	17.1814	17.6582	18.3297	17.0363	15.554		3118.75	15.314	15.658	16.2562	16.5005	16.7943		3118.75	3.9982	4.01292	3.97747	4.22879	3.90773
3125.42	16.8814	16.8996	18.1089	15.3455	16.3427		3122.08	14.7553	15.1911	15.7249	15.6789	16.0573		3122.08	3.59454	3.6493	3.45485	3.54843	3.79915
3128.75	16.8503	16.9562	16.4136	15.8202	17.4043		3125.42	13.9347	14.6808	15.1755	14.9535	15.2145		3125.42	3.43779	3.52039	3.56474	3.22786	3.99326
3132.09	16.4851	16.8854	14.8186	16.9683	16.589		3128.75	13.1256	14.0291	14.6165	14.3194	14.5114		3128.75	3.62715	3.84128	4.1515	3.64323	4.23877
3135.42	15.7369	15.912	14.7674	16.4389	14.3786		3132.09	12.6209	13.3112	13.9903	13.7249	14.0015		3132.09	3.82974	4.19593	4.43032	4.226	4.17707
3138.76	15.0547	14.5336	15.6065	14.2573	13.2414		3135.42	12.3542	12.6533	13.2328	13.1443	13.49		3135.42	3.69913	4.04128	4.0046	4.21364	3.79555
3142.09	14.6941	13.8646	15.5396	12.7682	14.2336		3138.76	11.9956	12.1156	12.4114	12.6045	12.8187		3138.76	3.34733	3.45427	3.37714	3.65769	3.49489
3145.43	14.3992	14.1156	14.1345	13.3875	15.5171		3142.09	11.3869	11.6849	11.7194	12.1383	12.094		3142.09	3.19871	3.06396	3.26987	3.30315	3.59622
3148.77	13.8493	14.3141	12.8956	14.6678	14.8486		3145.43	10.7491	11.3295	11.3008	11.7344	11.5581		3145.43	3.3933	3.22249	3.66752	3.52842	3.88906
3152.1	13.1737	13.6475	13.1254	14.3332	12.6444		3148.77	10.3957	11.021	11.1079	11.3444	11.2835		3148.77	3.55518	3.53188	3.85806	3.82314	3.84799
3155.44	12.7793	12.5627	14.0653	12.4306	11.4175		3152.1	10.3178	10.7165	10.9551	10.9278	11.083		3152.1	3.27684	3.3802	3.39909	3.52126	3.30171
3158.77	12.7522	12.1125	13.9184	11.2312	12.3531		3155.44	10.1683	10.3654	10.6915	10.4753	10.7366		3155.44	2.69198	2.77327	2.71422	2.76856	2.70444
3162.11	12.7024	12.4806	12.3568	12.0487	13.7124		3158.77	9.66721	9.95442	10.2958	9.99675	10.2343		3158.77	2.35389	2.34205	2.53879	2.37931	2.61876
3165.44	12.2898	12.7423	11.0375	13.4068	13.2399		3162.11	8.93328	9.52898	9.82325	9.50667	9.74383		3162.11	2.54719	2.5152	2.96707	2.75903	3.02946
3168.78	11.7001	12.1734	11.372	13.0885	11.2604		3165.44	8.34724	9.14441	9.32064	9.0303	9.37758		3165.44	2.92751	2.96424	3.353	3.34861	3.35557
3172.11	11.398	11.2614	12.5849	11.2039	10.2162		3168.78	8.12841	8.79855	8.81884	8.60834	9.06916		3168.78	2.96485	3.05009	3.1597	3.34408	3.15804
3175.45	11.489	11.0044	12.7305	10.0241	11.2917		3172.11	8.12651	8.43756	8.37236	8.27692	8.69712		3172.11	2.60951	2.65425	2.61812	2.73054	2.65735
3178.79	11.568	11.4896	11.3051	10.8325	12.7727		3175.45	8.03637	8.03857	8.04668	8.03893	8.26746		3175.45	2.31438	2.2883	2.36303	2.26344	2.42311
3182.12	11.2641	11.7546	9.91206	12.1746	12.3923		3178.79	7.73664	7.66498	7.84976	7.86074	7.91254		3178.79	2.41016	2.37412	2.58944	2.45493	2.65532
3185.46	10.7348	11.1334	10.088	11.9124	10.4383		3182.12	7.3574	7.41044	7.70492	7.69513	7.71959		3182.12	2.67937	2.694	2.85807	2.93407	2.97476
3188.79	10.439	10.2076	11.2502	10.2028	9.35637		3185.46	7.05732	7.28417	7.51795	7.50026	7.61583		3185.46	2.68275	2.73718	2.74938	3.00091	2.9529
3192.13	10.5109	10.0174	11.5321	9.25389	10.3993		3188.79	6.83008	7.17553	7.26437	7.24342	7.44812		3188.79	2.37134	2.42934	2.43196	2.57818	2.65928
3195.46	10.5949	10.6181	10.3263	10.2194	11.9203		3192.13	6.56376	6.95394	6.99335	6.91339	7.14701		3192.13	2.14888	2.22769	2.38575	2.27236	2.52279
3198.8	10.3527	10.9889	9.06834	11.5711	11.6376		3195.46	6.22743	6.60185	6.75372	6.55058	6.78117		3195.46	2.30998	2.46058	2.70094	2.50371	2.72831
3202.13	9.92836	10.4325	9.24083	11.2205	9.75043		3198.8	5.92326	6.2329	6.54152	6.25152	6.46534		3198.8	2.62458	2.83341	2.92867	2.91682	2.96209
3205.47	9.73081	9.53009	10.3683	9.43418	8.64155		3202.13	5.75302	5.97468	6.32636	6.10438	6.25332		3202.13	2.63133	2.79028	2.67589	2.86091	2.82502
3208.81	9.85026	9.3288	10.7237	8.47882	9.6063		3205.47	5.6918	5.84615	6.10348	6.09533	6.12565		3205.47	2.24238	2.24978	2.12485	2.26372	2.34743
3212.14	9.93094	9.89133	9.71906	9.48216	11.1135		3208.81	5.62695	5.75912	5.89525	6.0928	6.0397		3208.81	1.85348	1.72768	1.78926	1.72018	1.93824
3215.48	9.67719	10.2241	8.67923	10.8738	10.9603		3212.14	5.49177	5.62719	5.71097	5.95706	5.95483		3212.14	1.82896	1.68962	1.8654	1.71304	1.8721
3218.81	9.28181	9.68118	8.97357	10.5796	9.31671		3215.48	5.31881	5.45034	5.53461	5.67792	5.82357		3215.48	2.05941	1.99879	2.05184	2.03783	2.00407
3222.15	9.16791	8.88422	10.1177	8.91922	8.4561		3218.81	5.16904	5.28806	5.36023	5.38822	5.60723		3218.81	2.16118	2.1638	2.02939	2.16718	2.04494
3225.48	9.39209	8.86391	10.4555	8.16798	9.56794		3222.15	5.05474	5.17281	5.21498	5.2257	5.32476		3222.15	2.0086	2.00489	1.89492	1.98702	1.96719
3228.82	9.53925	9.60766	9.44871	9.37288	11.0757		3225.48	4.95218	5.07606	5.12328	5.18968	5.0633		3225.48	1.86639	1.83162	1.95672	1.87865	1.98141
3232.15	9.27303	10.0391	8.40587	10.8496	10.798		3228.82	4.8569	4.95905	5.05739	5.15133	4.9065		3228.82	1.97096	1.93932	2.22226	2.08805	2.16055
3235.49	8.80017	9.4819	8.66427	10.4786	8.9742		3232.15	4.78463	4.83004	4.95199	5.00248	4.84828		3232.15	2.1698	2.16605	2.33469	2.32353	2.28073
3238.83	8.61112	8.59452	9.748	8.646	7.96903		3235.49	4.72113	4.72842	4.77677	4.76928	4.79853		3235.49	2.12884	2.13023	2.06586	2.16903	2.12212
3242.16	8.8374	8.47555	10.0316	7.74828	9.03859		3238.83	4.61202	4.65857	4.57494	4.56554	4.68256		3238.83	1.81628	1.79794	1.67365	1.72068	1.80716
3245.5	9.08657	9.16197	8.9754	8.90954	10.5959		3242.16	4.42561	4.56573	4.41233	4.45351	4.51847		3242.16	1.58379	1.56913	1.60241	1.5193	1.68375
3248.83	8.96871	9.58612	7.85859	10.4286	10.3693		3245.5	4.20672	4.39455	4.29924	4.38227	4.38073		3245.5	1.7173	1.74726	1.90961	1.83228	1.88525
3252.17	8.59896	9.04993	8.03038	10.1095	8.50787		3248.83	4.03891	4.16356	4.18645	4.2671	4.2997		3248.83	2.057	2.11738	2.18866	2.2653	2.15237
3255.5	8.40905	8.18348	9.10056	8.27913	7.38735		3252.17	3.95489	3.96269	4.03919	4.09899	4.22387		3252.17	2.19615	2.21509	2.0933	2.25868	2.15971
3258.84	8.5474	8.06992	9.52554	7.33932	8.38428		3255.5	3.9081	3.86934	3.88891	3.94854	4.08852		3255.5	1.9932	1.92798	1.76482	1.81846	1.91723
3262.17	8.69322	8.75137	8.7293	8.4696	10.027		3258.84	3.83927	3.87376	3.79334	3.87082	3.90064		3258.84	1.72493	1.62568	1.60968	1.50269	1.72684
3265.51	8.52349	9.18124	7.83157	10.0203	10.0282		3262.17	3.74706	3.89327	3.75979	3.83874	3.73445		3262.17	1.70319	1.6607	1.7562	1.68374	1.77559
3268.85	8.17298	8.68285	8.03925	9.80246	8.3961		3265.51	3.67214	3.85399	3.73524	3.78375	3.64727		3265.51	1.88466	1.92336	1.92641	2.07616	1.91723
3272.18	8.05004	7.88978	8.98359	8.10926	7.38145		3268.85	3.62609	3.74996	3.67465	3.6817	3.62043		3268.85	1.97527	2.03163	1.86174	2.14592	1.91201
3275.52	8.26788	7.86454	9.29465	7.30009	8.37878		3272.18	3.56982	3.62733	3.59285	3.57343	3.59046		3272.18	1.845	1.86152	1.68483	1.82631	1.76811
3278.85	8.48146	8.61814	8.5527	8.5244	10.0445		3275.52	3.47206	3.52884	3.53173	3.50531	3.52315		3275.52	1.67688	1.68593	1.6997	1.57649	1.71447
3282.19	8.35634	9.08513	7.8595	10.1074	10.1682		3278.85	3.36297	3.46522	3.49343	3.47636	3.44047		3278.85	1.67989	1.76115	1.93327	1.73392	1.86171
3285.52	8.02539	8.59319	8.24407	9.83092	8.67457		3282.19	3.3024	3.42954	3.43622	3.45542	3.37908		3282.19	1.80019	1.96268	2.07639	2.06138	2.0338
3288.86	7.90672	7.79472	9.16839	7.98244	7.64679		3285.52	3.30122	3.41573	3.33879	3.42966	3.34114		3285.52	1.83103	1.97568	1.91081	2.09152	2.0026
3292.19	8.13373	7.77017	9.26161	6.99241	8.4255		3288.86	3.30183	3.41257	3.23925	3.41082	3.29654		3288.86	1.73507	1.75522	1.62244	1.77237	1.79926
3295.53	8.37653	8.54248	8.28182	8.16864	9.84248		3292.19	3.24727	3.39316	3.18921	3.39775	3.2256		3292.19	1.69911	1.60122	1.56037	1.52958	1.68155
3298.87	8.29392	9.05556	7.54992	9.99161	9.98461		3295.53	3.15008	3.33175	3.18377	3.36158	3.14705		3295.53	1.84417	1.74437	1.77604	1.68571	1.81334
3302.2	7.99385	8.63958	8.18558	10.2449	8.93346		3298.87	3.07231	3.2364	3.16662	3.28414	3.10042		3298.87	2.02106	2.02547	1.97922	2.04824	2.08677
3305.54	7.87762	7.92605	9.53267	8.98706	8.59865		3302.2	3.04554	3.15092	3.10676	3.19463	3.10494		3302.2	2.00344	2.11359	1.95855	2.20889	2.29168
3308.87	8.09092	7.94439	9.95675	8.29656	9.88864		3305.54	3.03607	3.11146	3.04135	3.1429	3.13708		3305.54	1.81419	1.9529	1.86418	2.1006	2.3608
3312.21	8.33474	8.66495	8.97902	9.25102	11.2562		3308.87	2.99654	3.10468	3.02284	3.13628	3.1472		3308.87	1.71366	1.81642	1.95476	2.03212	2.36416
3315.54	8.2851	9.0299	7.8841	10.4166	10.7769		3312.21	2.93095	3.08202	3.04152	3.12638	3.10146		3312.21	1.84722	1.90565	2.18224	2.18969	2.32948
3318.88	8.03548	8.44438	8.00049	9.94307	8.93297		3315.54	2.88733	3.01889	3.03353	3.07109	3.01448		3315.54	2.03975	2.07132	2.23145	2.3501	2.20984
3322.21	7.95651	7.64916	8.98479	8.28287	8.15189		3318.88	2.8924	2.94761	2.96772	2.99291	2.94085		3318.88	2.0339	2.04839	1.9854	2.22597	2.05014
3325.55	8.17632	7.72943	9.38619	7.66434	9.56935		3322.21	2.91707	2.92012	2.89246	2.95182	2.92488		3322.21	1.84852	1.8597	1.75109	1.9341	2.04396
3328.89	8.40176	8.60425	8.65339	9.00389	11.4091		3325.55	2.9153	2.94284	2.87296	2.96373	2.95176		3325.55	1.75329	1.79626	1.87671	1.87821	2.30065
3332.22	8.32329	9.09977	7.84071	10.5689	11.296		3328.89	2.88033	2.96471	2.90147	2.97399	2.95647		3328.89	1.88572	1.9873	2.24868	2.17199	2.61186
3335.56	8.04224	8.54926	8.1179	10.3214	9.46447		3332.22	2.84535	2.93722	2.90639	2.92792	2.89451		3332.22	2.04823	2.17855	2.38408	2.42359	2.61202
3338.89	7.93502	7.73648	9.18399	8.74469	8.5078		3335.56	2.83561	2.87507	2.85478	2.849	2.80292		3335.56	1.98795	2.07236	2.06009	2.24355	2.22731
3342.23	8.14665	7.8602	9.73734	8.21891	9.94025		3338.89	2.84032	2.84134	2.80827	2.81642	2.77221		3338.89	1.78315	1.78569	1.66393	1.81958	1.84962
3345.56	8.40767	8.90026	9.28152	9.75167	12.1746		3342.23	2.83729	2.87134	2.84587	2.8621	2.84501		3342.23	1.7812	1.76709	1.7583	1.74395	1.9402
3348.9	8.41397	9.61257	8.75113	11.5534	12.6447		3345.56	2.82758	2.92623	2.94754	2.91904	2.95448		3345.56	2.13264	2.22203	2.37715	2.25812	2.49252
3352.23	8.23691	9.18219	9.14072	11.45	11.2135		3348.9	2.8294	2.93427	2.99817	2.89627	2.98687		3348.9	2.54207	2.78947	2.94949	2.89397	3.01671
3355.57	8.20433	8.30661	10.0886	9.84487	10.2828		3352.23	2.8454	2.87318	2.92283	2.79415	2.909		3352.23	2.60131	2.92812	2.96247	3.01169	3.08839
3358.91	8.43426	8.24831	10.381	9.16185	11.5		3355.57	2.85623	2.79696	2.78679	2.71448	2.81072		3355.57	2.29571	2.55078	2.53244	2.56423	2.79758
3362.24	8.67667	9.14659	9.65108	10.5281	13.5569		3358.91	2.8514	2.77606	2.72685	2.74509	2.80194		3358.91	2.02041	2.1075	2.18807	2.11351	2.5622
3365.58	8.67745	9.86758	8.91377	12.2503	14.0422		3362.24	2.8493	2.8213	2.79161	2.85544	2.8806		3362.24	2.07548	2.02278	2.19364	2.10102	2.58137
3368.91	8.54549	9.56467	9.21507	12.1732	12.7661		3365.58	2.8715	2.87868	2.88854	2.9301	2.93363		3365.58	2.2978	2.21557	2.30045	2.33793	2.64228
3372.25	8.60282	8.80902	10.2662	10.6655	11.9858		3368.91	2.90557	2.89637	2.90419	2.90001	2.87621		3368.91	2.30926	2.29285	2.19554	2.35394	2.49489
3375.58	8.92482	8.77538	10.9035	10.1268	13.2345		3372.25	2.9143	2.88246	2.84531	2.8152	2.76095		3372.25	2.04378	2.11254	1.9815	2.08656	2.24857
3378.92	9.21901	9.63823	10.6828	11.7071	15.1277		3375.58	2.88681	2.8893	2.82403	2.7786	2.71953		3375.58	1.84809	1.95439	2.02238	1.96246	2.23824
3382.25	9.22584	10.3801	10.4138	13.7589	15.1976		3378.92	2.86353	2.94917	2.91115	2.82958	2.80577		3378.92	2.02265	2.10056	2.39311	2.27702	2.5489
3385.59	9.09503	10.2344	10.9746	14.1166	13.2829		3382.25	2.89398	3.03948	3.04738	2.91639	2.93413		3382.25	2.41606	2.4253	2.72211	2.74111	2.86346
3388.93	9.20989	9.73961	12.1105	13.0106	11.8381		3385.59	2.97588	3.11306	3.12189	2.97624	2.98793		3385.59	2.61359	2.55649	2.66917	2.83227	2.86275
3392.26	9.68307	9.95628	12.8456	12.5897	12.6965		3388.93	3.05493	3.1515	3.11003	3.01038	2.95769		3388.93	2.47117	2.38189	2.39368	2.49014	2.6516
3395.6	10.2051	10.9641	12.8458	13.7928	14.6646		3392.26	3.09051	3.17914	3.09247	3.06308	2.93522		3392.26	2.29585	2.21297	2.36445	2.2229	2.63668
3398.93	10.4563	11.7495	12.8015	15.0111	15.2111		3395.6	3.10676	3.22964	3.14116	3.14658	2.97987		3395.6	2.44785	2.39101	2.7502	2.47449	3.00922
3402.27	10.5311	11.6442	13.3579	14.447	13.9478		3398.93	3.16494	3.31157	3.23096	3.21981	3.03948		3398.93	2.89179	2.86135	3.20105	3.07687	3.5069
3405.6	10.8052	11.3009	14.1642	12.8274	13.146		3402.27	3.29161	3.41061	3.29125	3.24633	3.03199		3402.27	3.26256	3.2585	3.30632	3.48012	3.74932
3408.94	11.4255	11.8148	14.373	12.548	14.5756		3405.6	3.45117	3.51483	3.31583	3.2465	2.97381		3405.6	3.31985	3.35402	3.10904	3.42458	3.68583
3412.27	12.1038	13.1751	13.8421	14.3249	16.996		3408.94	3.59155	3.6245	3.37152	3.2693	2.9739		3408.94	3.18887	3.27311	2.99885	3.18269	3.58289
3415.61	12.4845	14.193	13.3417	16.0663	17.7969		3412.27	3.69963	3.73714	3.49118	3.32354	3.09288		3412.27	3.12688	3.25209	3.16233	3.12904	3.63186
3418.95	12.592	14.0548	13.5398	15.731	16.63		3415.61	3.79876	3.83606	3.60595	3.36773	3.25604		3415.61	3.19731	3.331	3.36215	3.28536	3.75413
3422.28	12.7788	13.4136	14.2363	14.3298	16.0631		3418.95	3.90391	3.90588	3.62678	3.37884	3.34695		3418.95	3.29299	3.39846	3.33677	3.43369	3.84346
3425.62	13.2661	13.5363	14.8522	14.7787	18.2077		3422.28	4.00504	3.95883	3.57895	3.40701	3.36632		3422.28	3.39999	3.4555	3.23321	3.54177	4.02265
3428.95	13.8911	14.6486	15.3209	17.9054	21.7399		3425.62	4.10178	4.03513	3.60308	3.53164	3.44024		3425.62	3.6521	3.65797	3.43211	3.82655	4.47175
3432.29	14.3548	15.6917	16.0307	20.9995	23.374		3428.95	4.23209	4.16862	3.79754	3.76075	3.65194		3428.95	4.07604	4.05845	3.98553	4.36113	5.05501
3435.62	14.6004	15.7773	16.9978	21.1092	22.031		3432.29	4.43892	4.3517	4.09005	3.99909	3.91222		3432.29	4.43665	4.44773	4.46901	4.84291	5.35796
3438.96	14.8279	15.3502	17.668	18.8929	20.3211		3435.62	4.70756	4.5398	4.30775	4.13667	4.05112		3435.62	4.48847	4.57991	4.51539	4.93701	5.21864
3442.29	15.1911	15.5276	17.7742	17.8892	21.3685		3438.96	4.96073	4.6952	4.37431	4.1637	4.03087		3438.96	4.3382	4.50871	4.34295	4.76046	5.07229
3445.63	15.6365	16.59	17.9465	20.0457	25.0039		3442.29	5.13702	4.82757	4.39833	4.18102	4.00911		3442.29	4.39265	4.56884	4.53389	4.80258	5.54114
3448.97	16.0757	17.6985	18.9721	23.352	28.1393		3445.63	5.26847	4.98979	4.54421	4.29521	4.15768		3445.63	4.89451	5.00132	5.29611	5.3261	6.67076
3452.3	16.5795	18.1486	20.6225	24.6866	28.7611		3448.97	5.45731	5.23025	4.84097	4.51905	4.45545		3448.97	5.63797	5.70253	6.16551	6.0457	7.78703
3455.64	17.2793	18.3508	21.8436	24.0746	28.4361		3452.3	5.76236	5.54526	5.15931	4.78413	4.72066		3452.3	6.25662	6.39894	6.57516	6.55059	8.26192
3458.97	18.137	19.1854	22.2968	24.68	30.2795		3455.64	6.11771	5.87654	5.37911	5.03571	4.85176		3455.64	6.70415	6.96812	6.58661	6.91629	8.30747
3462.31	18.9673	20.7147	23.1383	28.547	35.1009		3458.97	6.38386	6.15848	5.53918	5.2909	4.97479		3458.97	7.25918	7.47048	6.83664	7.64042	8.78048
3465.64	19.7163	22.1313	25.6758	33.7757	40.5174		3462.31	6.49023	6.37449	5.7896	5.59984	5.30021		3462.31	8.03222	7.92897	7.74805	8.9293	10.1554
3468.98	20.5733	23.0182	29.4556	36.8886	43.8494		3465.64	6.52336	6.57095	6.21082	5.97261	5.85386		3465.64	8.68856	8.27957	9.00241	10.2907	11.8861
3472.31	21.6954	24.0612	32.4204	37.2283	44.9868		3468.98	6.66342	6.81421	6.71684	6.36469	6.41394		3468.98	8.87026	8.61343	9.93512	11.0531	12.9649
3475.65	22.9104	26.0798	33.2452	37.5652	45.9012		3472.31	7.02334	7.12896	7.1465	6.72607	6.74013		3472.31	8.82205	9.28092	10.3293	11.2018	13.0483
3478.99	23.8724	28.6749	32.9812	40.208	47.9318		3475.65	7.54257	7.47655	7.42122	7.03759	6.82417		3475.65	9.30989	10.5149	10.5988	11.4265	12.8244
3482.32	24.5411	30.4903	33.815	43.9031	50.4484		3478.99	8.03506	7.79412	7.58992	7.29063	6.86613		3478.99	10.7463	11.9587	11.1788	12.2479	13.2042
3485.66	25.3343	30.9239	36.4364	45.6881	52.21		3482.32	8.34471	8.05365	7.73841	7.45927	7.01813		3482.32	12.5355	12.8306	11.9732	13.3206	14.3166
3488.99	26.6537	31.0151	39.3622	45.1812	53.2027		3485.66	8.46559	8.27751	7.89789	7.53048	7.21718		3485.66	13.5552	12.7571	12.581	13.8603	15.4678
3492.33	28.3267	32.1775	41.0278	45.4885	54.5708		3488.99	8.52375	8.49432	8.05498	7.56648	7.30628		3488.99	13.3721	12.3495	12.9476	13.7215	16.0309
3495.66	29.7071	34.3307	41.8217	49.3657	57.1055		3492.33	8.64831	8.68855	8.21553	7.69874	7.27837		3492.33	12.8128	12.703	13.5125	13.7601	16.1631
3499	30.3822	35.9218	43.3782	55.5339	60.4707		3495.66	8.85726	8.80935	8.41503	8.01509	7.32708		3495.66	13.1616	14.2437	14.6283	14.9322	16.5618
3502.33	30.626	35.9139	46.1735	59.8766	63.8838		3499	9.06073	8.83604	8.66356	8.44392	7.63176		3499	14.828	16.2361	16.0424	17.1404	17.6592
3505.67	31.0079	35.1723	48.7335	59.9814	66.8323		3502.33	9.16687	8.82332	8.91335	8.7797	8.13161		3502.33	16.9558	17.5785	17.175	19.1968	19.2124
3509.01	31.6234	35.3698	49.4803	57.3667	68.6899		3505.67	9.17707	8.85983	9.10012	8.85449	8.55351		3505.67	18.3588	17.9729	17.8376	19.9652	20.6096
3512.34	31.924	36.7484	48.5852	54.9418	68.117		3509.01	9.17335	8.97035	9.19648	8.68502	8.65349		3509.01	18.662	18.0667	18.3979	19.3797	21.3445
3515.68	31.3863	37.635	47.2515	53.312	63.7343		3512.34	9.21618	9.0681	9.1968	8.43054	8.39656		3512.34	18.3856	18.4123	19.0989	18.2476	21.119
3519.01	30.1988	36.4048	45.5764	50.6003	55.7426		3515.68	9.26665	9.0238	9.06095	8.2008	7.9063		3515.68	18.0322	18.5725	19.4217	17.2115	19.7235
3522.35	29.102	33.4616	42.286	45.5671	46.5195		3519.01	9.22071	8.79334	8.72287	7.93191	7.30152		3519.01	17.3927	17.5581	18.4442	16.1452	17.1572
3525.68	28.5614	30.7802	37.0157	39.6644	39.1474		3522.35	9.02006	8.47258	8.19049	7.48294	6.63812		3522.35	15.9146	15.1261	15.9258	14.5898	13.9453
3529.02	28.2634	29.6295	31.9284	35.4668	35.2265		3525.68	8.71843	8.21399	7.61732	6.85209	5.99008		3525.68	13.6216	12.347	12.8436	12.5436	11.0975
3532.35	27.5141	29.2958	29.8995	33.7788	34.1063		3529.02	8.42981	8.08348	7.21848	6.25639	5.50118		3529.02	11.4072	10.673	10.6376	10.5991	9.46163
3535.69	26.0307	28.2271	31.0802	33.1262	33.9793		3532.35	8.21557	8.0011	7.07869	5.95477	5.28743		3532.35	10.2961	10.5224	9.91387	9.3323	9.04341
3539.03	24.2059	25.9848	32.2857	31.8782	33.3935		3535.69	8.03322	7.82402	7.05297	5.98404	5.29335		3535.69	10.4801	10.9739	10.0041	8.74963	9.06738
3542.36	22.6251	23.5925	30.4305	29.9585	31.8365		3539.03	7.79636	7.48504	6.88973	6.0943	5.29867		3539.03	11.1616	10.8504	9.80778	8.41316	8.77199
3545.7	21.4849	22.1097	26.0247	28.183	29.4838		3542.36	7.47117	7.04836	6.46702	5.96965	5.10404		3542.36	11.3131	9.89538	8.91632	7.97705	8.07868
3549.03	20.5463	21.4226	22.4085	26.6973	26.8729		3545.7	7.10257	6.63665	5.90044	5.51568	4.70528		3545.7	10.519	8.76834	7.81374	7.44982	7.43147
3552.37	19.5308	20.6674	21.6553	24.886	24.6737		3549.03	6.75401	6.3146	5.41506	4.92385	4.27036		3549.03	9.12986	8.06762	7.10329	6.97147	7.09393
3555.7	18.4023	19.4485	22.245	22.6225	23.2638		3552.37	6.44321	6.04658	5.12661	4.46298	3.95692		3552.37	7.76848	7.65666	6.78661	6.52559	6.7978
3559.04	17.2787	18.1722	21.2968	20.733	22.3307		3555.7	6.1462	5.75768	4.96148	4.23037	3.77689		3555.7	6.80353	7.01809	6.39153	5.98448	6.13536
3562.37	16.2338	17.2623	18.3234	19.8728	21.1443		3559.04	5.84777	5.42136	4.77535	4.11248	3.63673		3559.04	6.22485	6.02758	5.64282	5.35433	5.14189
3565.71	15.2826	16.5381	15.6762	19.4952	19.4284		3562.37	5.56306	5.08285	4.51298	3.95642	3.47048		3562.37	5.83461	5.11835	4.7886	4.82195	4.30955
3569.05	14.4722	15.5973	15.314	18.518	17.7744		3565.71	5.30509	4.80567	4.23374	3.73355	3.29804		3565.71	5.44721	4.69832	4.2435	4.52189	4.02082
3572.38	13.8476	14.5046	16.2791	16.8027	16.9238		3569.05	5.05203	4.60575	4.00583	3.52386	3.16296		3569.05	4.96609	4.63652	4.07853	4.35038	4.11357
3575.72	13.3264	13.7142	16.1337	15.3389	16.7732		3572.38	4.76785	4.43942	3.81986	3.37981	3.05747		3572.38	4.40104	4.46645	3.996	4.08807	4.10109
3579.05	12.7282	13.3709	14.2691	14.8668	16.4872		3575.72	4.45309	4.24846	3.62244	3.25746	2.93717		3575.72	3.86766	3.99081	3.75189	3.67686	3.75308
3582.39	11.9956	13.0672	12.6198	14.9035	15.6631		3579.05	4.15577	4.01179	3.40664	3.09093	2.79322		3579.05	3.52202	3.49828	3.4489	3.29919	3.33191
3585.72	11.3107	12.4334	12.9254	14.5268	14.9374		3582.39	3.92177	3.75682	3.2303	2.89515	2.67312		3582.39	3.43286	3.35995	3.35588	3.16823	3.23599
3589.06	10.8951	11.6802	14.3122	13.7151	15.0598		3585.72	3.74426	3.52846	3.13749	2.75345	2.61698		3585.72	3.50829	3.55951	3.52822	3.28834	3.51291
3592.39	10.7203	11.2777	14.4303	13.2613	15.6193		3589.06	3.57628	3.35051	3.08828	2.70507	2.59341		3589.06	3.56902	3.73217	3.7129	3.45079	3.80839
3595.73	10.5253	11.2328	12.5546	13.4086	15.2994		3592.39	3.39012	3.2126	2.99256	2.68193	2.52321		3592.39	3.49733	3.60418	3.62666	3.43621	3.76116
3599.07	10.1496	11.0458	10.4884	13.2978	13.5574		3595.73	3.2077	3.08708	2.81103	2.58235	2.367		3595.73	3.306	3.26225	3.25113	3.19127	3.35972
3602.4	9.74242	10.4424	10.1483	12.1701	11.5363		3599.07	3.06461	2.95489	2.60114	2.39353	2.17211		3599.07	3.07764	2.97255	2.81955	2.83245	2.89279
3605.74	9.55226	9.81461	11.1318	10.637	10.8109		3602.4	2.95737	2.81709	2.4524	2.21017	2.02367		3602.4	2.87408	2.84703	2.56016	2.52764	2.62098
3609.07	9.56392	9.67833	11.4481	10.0528	11.4355		3605.74	2.84442	2.6864	2.38814	2.12452	1.95844		3605.74	2.71548	2.77367	2.50198	2.37797	2.55599
3612.41	9.48216	9.88559	10.2626	10.685	11.8596		3609.07	2.69969	2.57151	2.3475	2.12103	1.9377		3609.07	2.60953	2.62495	2.51103	2.3647	2.53084
3615.74	9.10808	9.7545	8.90574	11.2308	10.9376		3612.41	2.54862	2.47077	2.26248	2.10128	1.9005		3612.41	2.556	2.42408	2.45367	2.3742	2.4091
3619.08	8.61495	9.01697	8.91707	10.5147	9.44928		3615.74	2.43851	2.37863	2.13491	2.00388	1.82846		3615.74	2.52271	2.27814	2.3022	2.29368	2.1992
3622.41	8.34459	8.27388	9.92899	9.13077	9.08667		3619.08	2.38004	2.29416	2.02634	1.87285	1.75281		3619.08	2.45422	2.22244	2.1215	2.11958	2.00869
3625.75	8.37883	8.25097	10.2606	8.70988	10.1847		3622.41	2.33329	2.22004	1.98127	1.79732	1.70893		3622.41	2.32535	2.1941	1.99567	1.96851	1.93254
3629.09	8.44637	8.8076	9.27194	9.68834	11.1925		3625.75	2.25478	2.15452	1.9777	1.80346	1.69798		3625.75	2.17017	2.13174	1.96183	1.94892	1.97684
3632.42	8.28225	9.06274	8.17353	10.602	10.6294		3629.09	2.1465	2.08864	1.95752	1.82876	1.69297		3629.09	2.04055	2.0375	1.98099	2.01969	2.05465
3635.76	7.95838	8.52344	8.2449	9.96212	8.97713		3632.42	2.04839	2.01498	1.89236	1.80045	1.67044		3632.42	1.95037	1.93796	1.96581	2.01716	2.05083
3639.09	7.75385	7.72032	9.03093	8.2512	8.02395		3635.76	1.98836	1.93818	1.80702	1.71543	1.62823		3635.76	1.88459	1.841	1.86144	1.84814	1.92112
3642.43	7.76005	7.49085	9.03765	7.33082	8.54707		3639.09	1.95285	1.87294	1.7418	1.63056	1.57786		3639.09	1.85154	1.75957	1.71371	1.62204	1.74427
3645.76	7.76502	7.87403	7.90135	8.00999	9.39971		3642.43	1.90968	1.82923	1.70688	1.5888	1.53013		3642.43	1.88322	1.73495	1.63821	1.53947	1.6567
3649.1	7.56484	8.10379	6.95047	9.02387	9.14702		3645.76	1.84872	1.80121	1.68114	1.57717	1.4906		3645.76	1.96409	1.78405	1.69781	1.65318	1.71191
3652.43	7.25992	7.68538	7.35499	8.77972	7.98464		3649.1	1.7896	1.77316	1.6464	1.55796	1.46134		3649.1	1.99508	1.83662	1.8176	1.79678	1.81326
3655.77	7.12167	7.06574	8.45147	7.48854	7.36871		3652.43	1.75284	1.7358	1.60851	1.51951	1.4402		3652.43	1.8777	1.78197	1.84762	1.78002	1.80974
3659.11	7.21448	6.98622	8.60539	6.80466	7.94629		3655.77	1.73496	1.69383	1.58174	1.48057	1.41958		3655.77	1.63766	1.59902	1.71598	1.60973	1.65658
3662.44	7.29998	7.43283	7.44705	7.51508	8.66913		3659.11	1.71597	1.65679	1.56361	1.45457	1.39215		3659.11	1.42406	1.40021	1.49953	1.45854	1.455
3665.78	7.16132	7.6505	6.39508	8.46973	8.29265		3662.44	1.68368	1.62602	1.53587	1.43105	1.35997		3662.44	1.35989	1.31068	1.33282	1.43056	1.32786
3669.11	6.90235	7.20274	6.73244	8.20426	7.15434		3665.78	1.64276	1.59473	1.48924	1.39811	1.33456		3665.78	1.41548	1.32714	1.27026	1.43835	1.29076
3672.45	6.80558	6.59811	7.87208	6.9888	6.74538		3669.11	1.60314	1.55985	1.43783	1.36696	1.32474		3669.11	1.46159	1.34201	1.26434	1.35137	1.2761
3675.78	6.93914	6.59902	8.18505	6.46189	7.64738		3672.45	1.56839	1.52848	1.40432	1.3592	1.32564		3672.45	1.43349	1.30083	1.26422	1.20478	1.25906
3679.12	7.05213	7.15926	7.23535	7.3546	8.68116		3675.78	1.53782	1.50887	1.39522	1.37391	1.32291		3675.78	1.39439	1.27525	1.28629	1.1715	1.29833
3682.45	6.90812	7.4655	6.34306	8.45179	8.46402		3679.12	1.51253	1.49728	1.39645	1.38295	1.30766		3679.12	1.42109	1.34652	1.36165	1.32269	1.4284
3685.79	6.60806	7.03958	6.72075	8.23141	7.2603		3682.45	1.49258	1.47891	1.39139	1.36335	1.28426		3682.45	1.47406	1.46069	1.44648	1.50037	1.55825
3689.13	6.46395	6.38864	7.7743	6.92928	6.59672		3685.79	1.4712	1.44386	1.37665	1.32343	1.26218		3685.79	1.43615	1.46753	1.43874	1.49018	1.53979
3692.46	6.59099	6.30761	7.91978	6.19537	7.17668		3689.13	1.43952	1.39922	1.35758	1.28781	1.24317		3689.13	1.27422	1.30928	1.29825	1.28341	1.34314
3695.8	6.76342	6.79648	6.78611	6.83213	7.95799		3692.46	1.39917	1.36213	1.33518	1.26418	1.22025		3692.46	1.10485	1.11182	1.11624	1.09052	1.11633
3699.13	6.7187	7.08459	5.76072	7.7375	7.64856		3695.8	1.36424	1.34161	1.30505	1.23881	1.18933		3695.8	1.06558	1.04792	1.03265	1.08633	1.03743
3702.47	6.49342	6.71861	6.11782	7.48967	6.53833		3699.13	1.34639	1.3304	1.2691	1.20521	1.15778		3699.13	1.15146	1.1397	1.09073	1.21217	1.12786
3705.8	6.34728	6.19604	7.29263	6.35004	6.12131		3702.47	1.34084	1.31545	1.2403	1.1814	1.13841		3702.47	1.22654	1.24761	1.1992	1.27602	1.247
3709.14	6.39978	6.25927	7.66016	5.89746	7.01588		3705.8	1.33214	1.29334	1.23001	1.18682	1.13565		3705.8	1.19338	1.24941	1.23991	1.20085	1.26322
3712.47	6.48388	6.83342	6.74065	6.8083	8.06028		3709.14	1.31285	1.27268	1.23318	1.20974	1.14056		3709.14	1.10167	1.17322	1.18787	1.09578	1.18768
3715.81	6.4021	7.10008	5.81711	7.87872	7.86181		3712.47	1.29061	1.26237	1.23219	1.21419	1.14058		3712.47	1.06529	1.12822	1.11343	1.08354	1.12538
3719.15	6.21223	6.62679	6.14863	7.66459	6.69656		3715.81	1.27513	1.2612	1.21685	1.18336	1.13254		3715.81	1.11113	1.15142	1.08986	1.14152	1.13622
3722.48	6.14242	5.99193	7.25107	6.47399	6.14423		3719.15	1.26436	1.26002	1.19575	1.14297	1.12404		3719.15	1.1602	1.18197	1.12726	1.1665	1.18846
3725.82	6.26293	6.0171	7.58603	5.94151	6.9322		3722.48	1.24946	1.2514	1.18422	1.13022	1.12244		3722.48	1.15022	1.17416	1.18948	1.14314	1.23306
3729.15	6.38104	6.64117	6.67412	6.7587	7.92885		3725.82	1.23035	1.23492	1.1838	1.14595	1.12472		3725.82	1.11761	1.16507	1.23849	1.15729	1.26473
3732.49	6.30797	6.98534	5.72244	7.70347	7.67299		3729.15	1.2178	1.2145	1.17987	1.15294	1.12002		3729.15	1.12733	1.19584	1.24555	1.23659	1.28514
3735.82	6.12225	6.53898	5.94098	7.33013	6.3661		3732.49	1.21742	1.19437	1.16054	1.12474	1.10174		3732.49	1.16105	1.21609	1.18714	1.26708	1.25204
3739.16	6.05907	5.85347	6.90082	5.99725	5.61647		3735.82	1.21857	1.1785	1.13277	1.08191	1.0757		3735.82	1.13381	1.13568	1.06812	1.13565	1.12388
3742.49	6.17919	5.79508	7.18161	5.41873	6.28524		3739.16	1.20625	1.17048	1.11503	1.06726	1.05531		3739.16	1.02279	0.96861	0.94849	0.91465	0.95191
3745.83	6.28255	6.37527	6.36569	6.32864	7.36034		3742.49	1.1817	1.17031	1.11554	1.09097	1.04892		3742.49	0.92359	0.85731	0.91018	0.81404	0.86906
3749.17	6.18985	6.75237	5.5968	7.4629	7.36371		3745.83	1.16263	1.17201	1.12348	1.11677	1.05262		3745.83	0.94082	0.91249	0.97267	0.93032	0.94886
3752.5	5.99988	6.39088	5.95019	7.26785	6.34292		3749.17	1.16065	1.16796	1.12303	1.10755	1.05536		3749.17	1.05003	1.06559	1.05689	1.11334	1.10146
3755.84	5.95823	5.784	6.90799	6.00232	5.73708		3752.5	1.16552	1.15736	1.11166	1.07131	1.05015		3752.5	1.11825	1.13808	1.06086	1.1395	1.15699
3759.17	6.11421	5.75718	7.07191	5.35924	6.34966		3755.84	1.15873	1.14806	1.09995	1.04874	1.03939		3755.84	1.06367	1.05319	0.97151	0.98074	1.054
3762.51	6.24318	6.32555	6.12219	6.1412	7.24582		3759.17	1.13933	1.14759	1.09546	1.05996	1.02984		3759.17	0.94941	0.92156	0.87753	0.82663	0.90532
3765.84	6.14967	6.68147	5.29358	7.18795	7.08187		3762.51	1.12664	1.15289	1.09326	1.08029	1.02449		3762.51	0.8935	0.89147	0.86337	0.83704	0.85871
3769.18	5.93774	6.32008	5.69299	7.01149	6.00371		3765.84	1.13452	1.1524	1.08502	1.07535	1.02093		3765.84	0.92019	0.96266	0.91457	0.9517	0.92738
3772.51	5.8742	5.74014	6.77637	5.86045	5.4725		3769.18	1.15123	1.13934	1.07295	1.04721	1.01693		3769.18	0.94822	1.00583	0.95032	0.997	0.99819
3775.85	6.02789	5.75097	7.08805	5.35993	6.24905		3772.51	1.15311	1.12073	1.0685	1.03088	1.01482		3772.51	0.91916	0.95075	0.93424	0.92911	0.99074
3779.19	6.17864	6.34704	6.24535	6.23783	7.31978		3775.85	1.13537	1.11052	1.07694	1.04712	1.01821		3775.85	0.88042	0.8817	0.91468	0.87974	0.95066
3782.52	6.12025	6.70874	5.4398	7.29654	7.25746		3779.19	1.11907	1.11432	1.08851	1.07485	1.02566		3779.19	0.90919	0.9128	0.94485	0.95282	0.96241
3785.86	5.94022	6.33011	5.77913	7.06074	6.15849		3782.52	1.12361	1.12361	1.08844	1.07876	1.03054		3782.52	0.99013	1.0202	0.99751	1.06443	1.01611
3789.19	5.89182	5.71596	6.76683	5.82398	5.50153		3785.86	1.14014	1.12577	1.07362	1.05435	1.02857		3785.86	1.02499	1.06671	0.99568	1.05356	1.01874
3792.53	6.03719	5.68528	7.00595	5.25652	6.12404		3789.19	1.14143	1.11755	1.05518	1.03122	1.02341		3789.19	0.96543	0.98692	0.92003	0.91084	0.93229
3795.86	6.15758	6.24286	6.13486	6.10458	7.09157		3792.53	1.1167	1.10612	1.04491	1.03268	1.02187		3792.53	0.88388	0.87773	0.84422	0.80353	0.84015
3799.2	6.05757	6.57693	5.31502	7.15497	6.99922		3795.86	1.0866	1.09826	1.04335	1.04644	1.0239		3795.86	0.8784	0.86686	0.84282	0.85296	0.84037
3802.53	5.84333	6.18531	5.61421	6.90212	5.90694		3799.2	1.07903	1.09215	1.04343	1.04401	1.02046		3799.2	0.93835	0.93791	0.89122	0.96569	0.90787
3805.87	5.78622	5.57378	6.53998	5.62796	5.2549		3802.53	1.09597	1.08155	1.04198	1.02032	1.0041		3802.53	0.95708	0.95352	0.89486	0.95482	0.92023
3809.21	5.95332	5.56179	6.75111	5.0288	5.89158		3805.87	1.11256	1.06542	1.04241	0.99988	0.98011		3805.87	0.88003	0.84913	0.81656	0.79596	0.82364
3812.54	6.11157	6.15322	5.94189	5.8973	6.92856		3809.21	1.10754	1.05036	1.04617	1.00287	0.96354		3809.21	0.78863	0.73449	0.73682	0.67366	0.71982
3815.88	6.0404	6.5299	5.27013	7.04275	6.97826		3812.54	1.08596	1.04312	1.04703	1.01813	0.96377		3812.54	0.80174	0.75994	0.76274	0.74933	0.74928
3819.21	5.82817	6.17621	5.73129	6.92777	6.0498		3815.88	1.06836	1.04346	1.03793	1.01894	0.97436		3815.88	0.92165	0.92051	0.89535	0.95291	0.91345
3822.55	5.74822	5.58347	6.74246	5.76507	5.49694		3819.21	1.06448	1.04574	1.02132	0.99893	0.98057		3819.21	1.02795	1.05618	1.02099	1.07013	1.06351
3825.88	5.88568	5.56512	6.91884	5.19661	6.11723		3822.55	1.06565	1.04594	1.00776	0.97956	0.97572		3822.55	1.02703	1.04748	1.03796	1.00791	1.07258
3829.22	6.026	6.13099	5.98457	6.01375	7.0433		3825.88	1.06136	1.04473	1.00344	0.9806	0.96682		3825.88	0.95961	0.95037	0.96349	0.8926	0.97537
3832.55	5.95616	6.47502	5.1737	7.06659	6.95096		3829.22	1.05362	1.04382	1.00304	0.99419	0.96337		3829.22	0.92942	0.90235	0.89712	0.88564	0.90687
3835.89	5.76161	6.09117	5.54972	6.85727	5.89867		3832.55	1.05074	1.04214	0.99804	0.99654	0.96414		3832.55	0.95742	0.93711	0.89699	0.97258	0.92967
3839.23	5.70951	5.47579	6.54892	5.61003	5.25127		3835.89	1.05313	1.03725	0.98929	0.97964	0.95907		3835.89	0.96062	0.95571	0.92301	1.00008	0.97073
3842.56	5.87841	5.44713	6.75636	4.96542	5.80091		3839.23	1.05353	1.02946	0.98627	0.96014	0.94328		3839.23	0.87927	0.88005	0.90376	0.89329	0.93345
3845.9	6.0442	6.02184	5.8528	5.73007	6.68951		3842.56	1.04965	1.02212	0.9932	0.95548	0.92488		3842.56	0.77223	0.76901	0.82954	0.75378	0.82591
3849.23	5.98171	6.39709	5.05682	6.78712	6.61875		3845.9	1.04827	1.01758	1.00085	0.96138	0.91627		3845.9	0.74636	0.73937	0.75733	0.71676	0.74291
3852.57	5.77107	6.05893	5.45358	6.65582	5.66247		3849.23	1.05324	1.01446	0.99648	0.96054	0.92013		3849.23	0.81443	0.80591	0.7367	0.77506	0.74215
3855.9	5.69073	5.48585	6.50598	5.53288	5.16448		3852.57	1.05623	1.00999	0.98046	0.94807	0.92779		3852.57	0.87495	0.86226	0.75846	0.80752	0.78366
3859.24	5.8432	5.47971	6.78904	4.99921	5.85994		3855.9	1.04701	1.00438	0.96793	0.93772	0.9309		3855.9	0.84303	0.8256	0.78103	0.75739	0.79917
3862.57	6.02194	6.05356	5.93334	5.81426	6.82638		3859.24	1.03071	1.00123	0.97177	0.94148	0.9305		3859.24	0.7587	0.74515	0.78485	0.70555	0.78165
3865.91	5.99562	6.41428	5.1133	6.85866	6.73331		3862.57	1.02572	1.00374	0.98731	0.95248	0.93223		3862.57	0.73053	0.72958	0.78324	0.74348	0.77582
3869.25	5.8175	6.06191	5.42764	6.68679	5.68156		3865.91	1.04092	1.01137	0.99748	0.95483	0.93571		3865.91	0.79324	0.79861	0.79054	0.83474	0.80064
3872.58	5.74073	5.48367	6.40978	5.53558	5.09291		3869.25	1.06182	1.02053	0.99235	0.94586	0.9342		3869.25	0.86772	0.8621	0.8021	0.86371	0.82382
3875.92	5.86555	5.48251	6.7016	5.00668	5.78179		3872.58	1.06688	1.02772	0.97964	0.93894	0.92534		3872.58	0.86937	0.84799	0.80902	0.80022	0.8197
3879.25	6.00703	6.06714	5.93384	5.85626	6.84312		3875.92	1.05519	1.03123	0.97443	0.94369	0.91771		3875.92	0.81427	0.79676	0.81441	0.74415	0.81463
3882.59	5.96044	6.43738	5.2127	6.94398	6.87778		3879.25	1.04871	1.03107	0.98149	0.95223	0.9221		3879.25	0.78513	0.79474	0.82294	0.78459	0.84616
3885.92	5.79087	6.0867	5.56264	6.79353	5.88029		3882.59	1.06379	1.02875	0.99137	0.95127	0.93755		3882.59	0.81405	0.84663	0.82507	0.87157	0.89578
3889.26	5.74407	5.50162	6.50056	5.61667	5.21786		3885.92	1.08831	1.02725	0.99309	0.94232	0.95046		3885.92	0.84552	0.86932	0.8086	0.88297	0.90165
3892.59	5.90318	5.49386	6.71526	5.01684	5.75403		3889.26	1.09541	1.02959	0.98708	0.94084	0.94961		3889.26	0.82316	0.81403	0.78381	0.79584	0.84359
3895.93	6.06827	6.08505	5.89768	5.78745	6.6967		3892.59	1.07762	1.03613	0.98367	0.95449	0.93914		3892.59	0.77172	0.74187	0.77874	0.72264	0.78149
3899.27	6.02744	6.47854	5.17632	6.83674	6.72527		3895.93	1.05734	1.04377	0.99089	0.97122	0.93343		3895.93	0.75914	0.74326	0.80143	0.75827	0.78378
3902.6	5.84684	6.15323	5.55269	6.7059	5.81364		3899.27	1.05965	1.04915	1.00628	0.97462	0.94042		3899.27	0.79631	0.81192	0.82072	0.84765	0.83638
3905.94	5.78052	5.57201	6.50777	5.57542	5.23827		3902.6	1.08186	1.05231	1.02015	0.9662	0.9539		3902.6	0.8193	0.85001	0.801	0.85848	0.85769
3909.27	5.92392	5.53587	6.71537	4.99996	5.79078		3905.94	1.09868	1.05619	1.02471	0.96355	0.96316		3905.94	0.78062	0.80019	0.7518	0.76238	0.80607
3912.61	6.086	6.08221	5.88014	5.75701	6.6852		3909.27	1.09497	1.06218	1.01977	0.97612	0.96642		3909.27	0.72057	0.72398	0.72389	0.67677	0.73786
3915.94	6.0525	6.44585	5.15648	6.78599	6.66238		3912.61	1.08306	1.06764	1.01214	0.99149	0.97056		3912.61	0.71601	0.71845	0.74904	0.70869	0.73572
3919.28	5.87615	6.12569	5.56093	6.66743	5.74347		3915.94	1.08337	1.06915	1.01113	0.99132	0.97903		3915.94	0.77488	0.78518	0.79792	0.81158	0.7998
3922.61	5.79747	5.57563	6.56432	5.58134	5.19795		3919.28	1.09633	1.06762	1.02241	0.97597	0.98543		3919.28	0.82215	0.83006	0.81285	0.84803	0.84598
3925.95	5.91154	5.56728	6.80834	5.04117	5.77934		3922.61	1.10355	1.06808	1.04285	0.96493	0.98212		3922.61	0.79863	0.79236	0.77696	0.77189	0.81384
3929.29	6.04248	6.1139	5.96623	5.79072	6.68231		3925.95	1.09559	1.07366	1.06104	0.97245	0.97243		3925.95	0.73922	0.72558	0.73298	0.68444	0.74253
3932.62	5.99509	6.44981	5.19132	6.78471	6.66623		3929.29	1.08695	1.08126	1.06594	0.9908	0.96937		3929.29	0.72438	0.72119	0.72891	0.69398	0.71687
3935.96	5.82947	6.09399	5.53931	6.65437	5.7813		3932.62	1.09713	1.08465	1.05775	1.00247	0.98143		3932.62	0.77162	0.78273	0.76114	0.77389	0.75835
3939.29	5.77588	5.52325	6.53262	5.61161	5.29818		3935.96	1.12287	1.08153	1.04887	1.00366	1.00267		3935.96	0.81396	0.82291	0.78517	0.80825	0.8044
3942.63	5.90979	5.51937	6.82894	5.14749	5.93637		3939.29	1.13978	1.07581	1.05151	1.00726	1.01946		3939.29	0.79259	0.78504	0.77427	0.75374	0.79646
3945.96	6.04071	6.08917	6.05999	5.94929	6.84952		3942.63	1.13216	1.07257	1.06427	1.02296	1.02515		3942.63	0.73611	0.71985	0.7476	0.69272	0.75436
3949.3	5.97317	6.44996	5.31186	6.93296	6.78337		3945.96	1.11219	1.07224	1.07372	1.04279	1.02513		3945.96	0.71965	0.71381	0.73654	0.71083	0.74048
3952.64	5.78012	6.10337	5.60785	6.73989	5.8121		3949.3	1.10354	1.07125	1.07011	1.05149	1.0274		3949.3	0.76214	0.77035	0.74177	0.77621	0.77064
3955.97	5.7091	5.51878	6.50316	5.62593	5.25009		3952.64	1.11121	1.06726	1.05914	1.04615	1.03237		3952.64	0.80213	0.80748	0.7401	0.78878	0.79621
3959.31	5.8466	5.48641	6.72327	5.12134	5.85168		3955.97	1.11693	1.06218	1.05499	1.03814	1.03448		3955.97	0.78283	0.772	0.72556	0.72589	0.77758
3962.64	6.00047	6.03357	5.94294	5.92289	6.77845		3959.31	1.10488	1.05955	1.06313	1.03642	1.03196		3959.31	0.72881	0.71091	0.722	0.67696	0.74225
3965.98	5.96156	6.39594	5.23576	6.92968	6.75835		3962.64	1.08296	1.06104	1.07405	1.0375	1.03072		3962.64	0.71147	0.70361	0.74781	0.71777	0.74628
3969.31	5.78551	6.07627	5.57949	6.75847	5.83792		3965.98	1.0723	1.06659	1.07579	1.03569	1.0372		3965.98	0.75337	0.75248	0.78411	0.80141	0.79443
3972.65	5.7101	5.52582	6.49599	5.64934	5.31157		3969.31	1.08013	1.07625	1.0691	1.03662	1.05013		3969.31	0.80138	0.78354	0.79415	0.81973	0.83137
3975.98	5.82627	5.51175	6.71189	5.1328	5.92891		3972.65	1.092	1.0892	1.06592	1.05112	1.06219		3972.65	0.80033	0.75263	0.76961	0.75092	0.81557
3979.32	5.95742	6.05172	5.92328	5.91945	6.85705		3975.98	1.09192	1.10082	1.07356	1.07648	1.06863		3975.98	0.76302	0.70628	0.74074	0.68845	0.77334
3982.66	5.91037	6.39107	5.21966	6.92466	6.83052		3979.32	1.08237	1.10397	1.08529	1.09326	1.0715		3979.32	0.74386	0.7132	0.73662	0.71187	0.75958
3985.99	5.74653	6.05094	5.5778	6.769	5.89892		3982.66	1.07824	1.09575	1.08913	1.08657	1.0744		3982.66	0.76007	0.76501	0.7496	0.77914	0.78221
3989.33	5.69617	5.49397	6.50728	5.67786	5.35827		3985.99	1.08507	1.08237	1.08295	1.06563	1.07628		3985.99	0.77261	0.78712	0.75095	0.78904	0.79544
3992.66	5.83519	5.48535	6.72137	5.15997	5.96058		3989.33	1.09158	1.07439	1.07627	1.05402	1.07331		3989.33	0.74924	0.74436	0.73294	0.7247	0.76894
3996	5.97466	6.03373	5.9104	5.91816	6.87479		3992.66	1.08546	1.07593	1.07719	1.06113	1.06608		3992.66	0.71514	0.69234	0.71824	0.67758	0.73401
3999.33	5.91954	6.37811	5.17227	6.88414	6.83481		3996	1.06985	1.08015	1.08259	1.07163	1.06145		3996	0.71756	0.70146	0.72553	0.71918	0.74137
							3999.33	1.05862	1.0772	1.08386	1.06747	1.06503		3999.33	0.7561	0.75933	0.74259	0.80041	0.78977

## Sheet: fig. 6
0						0.6
timestep	FIREANN-wF	AIMD	AIMD-correction	FIREANN-wD		timestep	FIREANN-wF	AIMD	AIMD-correction	FIREANN-wD
0	-23.1001	-24.4455	-24.4455	5.61079		0	-14.1609	-5.54334	-5.54334	-11.4464
1	-22.7773	-24.1008	-24.1008	5.17019		0.4	-13.8792	-5.20876	-5.20876	-11.613
2	-22.3473	-23.6587	-23.6587	4.94143		0.8	-13.4578	-4.65951	-4.65951	-11.6955
3	-21.8703	-23.1604	-23.1604	5.03989		1.2	-12.9089	-3.92754	-3.92754	-11.6023
4	-21.3782	-22.6449	-22.6449	5.37519		1.6	-12.2477	-3.0454	-3.0454	-11.2355
5	-20.9187	-22.1527	-22.1527	5.68239		2	-11.4829	-2.05263	-2.05263	-10.59
6	-20.5288	-21.7228	-21.7228	5.54459		2.4	-10.6378	-0.99517	-0.99517	-9.84616
7	-20.2374	-21.388	-21.388	4.73734		2.8	-9.74929	0.07559	0.07559	-9.26798
8	-20.052	-21.1624	-21.1624	3.40522		3.2	-8.84898	1.13039	1.13039	-9.04385
9	-19.9692	-21.0517	-21.0517	2.02557		3.6	-7.9794	2.12764	2.12764	-9.14312
10	-19.9838	-21.0457	-21.0457	1.03399		4	-7.18045	3.03706	3.03706	-9.48162
11	-20.0692	-21.1208	-21.1208	0.61447		4.4	-6.48241	3.84301	3.84301	-9.82566
12	-20.1983	-21.2454	-21.2454	0.38964		4.8	-5.89515	4.54129	4.54129	-9.84861
13	-20.3309	-21.3857	-21.3857	-0.09098		5.2	-5.41878	5.14202	5.14202	-9.29836
14	-20.4433	-21.5095	-21.5095	-1.00245		5.6	-5.02408	5.66288	5.66288	-8.2332
15	-20.5093	-21.5905	-21.5905	-2.04927		6	-4.67638	6.12993	6.12993	-7.08463
16	-20.5063	-21.6112	-21.6112	-2.84162		6.4	-4.33933	6.57492	6.57492	-6.38049
17	-20.4292	-21.5641	-21.5641	-3.12273		6.8	-3.97013	7.03092	7.03092	-6.2742
18	-20.2814	-21.4508	-21.4508	-2.74785		7.2	-3.53599	7.53515	7.53515	-6.61578
19	-20.0732	-21.2804	-21.2804	-1.90345		7.6	-3.01057	8.12159	8.12159	-7.05745
20	-19.8276	-21.0691	-21.0691	-0.87558		8	-2.37309	8.81632	8.81632	-7.39844
21	-19.5696	-20.8377	-20.8377	0.2569		8.4	-1.62609	9.63822	9.63822	-7.61974
22	-19.3239	-20.6084	-20.6084	1.46195		8.8	-0.76387	10.6037	10.6037	-7.89605
23	-19.1192	-20.4073	-20.4073	2.47217		9.2	0.19885	11.7107	11.7107	-8.41652
24	-18.9688	-20.2558	-20.2558	2.95329		9.6	1.26691	12.9577	12.9577	-9.24348
25	-18.8952	-20.1709	-20.1709	2.8621		10	2.43091	14.3221	14.3221	-10.2994
26	-18.8952	-20.1577	-20.1577	2.38113		10.4	3.6872	15.7901	15.7901	-11.6286
27	-18.9596	-20.2097	-20.2097	1.79183		10.8	5.01427	17.3241	17.3241	-13.2154
28	-19.0694	-20.3072	-20.3072	1.36613		11.2	6.38076	18.8858	18.8858	-14.9051
29	-19.1956	-20.4226	-20.4226	1.24323		11.6	7.75419	20.4452	20.4452	-16.2108
30	-19.3043	-20.5251	-20.5251	1.36628		12	9.09728	21.9758	21.9758	-16.7575
31	-19.3733	-20.5851	-20.5851	1.49641		12.4	10.3628	23.4448	23.4448	-16.5541
32	-19.3682	-20.5798	-20.5798	1.32066		12.8	11.5136	24.8186	24.8186	-15.8686
33	-19.291	-20.4965	-20.4965	0.87947		13.2	12.5383	26.0929	26.0929	-14.8707
34	-19.1318	-20.3335	-20.3335	0.39586		13.6	13.4406	27.2601	27.2601	-13.6669
35	-18.898	-20.0979	-20.0979	-0.2216		14	14.2423	28.3293	28.3293	-12.366
36	-18.6059	-19.8048	-19.8048	-1.0177		14.4	14.9702	29.3172	29.3172	-11.2073
37	-18.2838	-19.477	-19.477	-1.91475		14.8	15.6608	-29.4047	30.2438	-10.3484
38	-17.9579	-19.1406	-19.1406	-2.83861		15.2	16.348	-28.513	31.1356	-9.74486
39	-17.6526	-18.8206	-18.8206	-3.7734		15.6	17.0596	-27.622	32.0266	-9.12469
40	-17.4007	-18.5443	-18.5443	-4.66108		16	17.825	-26.7051	32.9435	-8.30833
41	-17.2281	-18.3329	-18.3329	-5.2051		16.4	18.6604	-25.7337	33.9149	-7.37083
42	-17.139	-18.2022	-18.2022	-5.2064		16.8	19.5726	-24.6859	34.9626	-6.41056
43	-17.1464	-18.1588	-18.1588	-4.99236		17.2	20.5808	-23.5429	36.1056	-5.44943
44	-17.2386	-18.2012	-18.2012	-5.05402		17.6	21.6836	-22.2962	37.3524	-4.52142
45	-17.3983	-18.3192	-18.3192	-5.61687		18	22.8847	-20.9508	38.6978	-3.75997
46	-17.6129	-18.4992	-18.4992	-6.44359		18.4	24.2104	-19.4932	40.1554	-3.35994
47	-17.8589	-18.7211	-18.7211	-6.86536		18.8	25.6523	-17.9449	41.7036	-3.40893
48	-18.1098	-18.9644	-18.9644	-6.33213		19.2	27.2047	-16.3233	43.3253	-3.81474
49	-18.3568	-19.2077	-19.2077	-4.99348		19.6	28.8417	-14.6561	44.9925	-4.18204
50	-18.5716	-19.4303	-19.4303	-3.60943		20	30.5189	-12.9745	46.6741	-4.2623
51	-18.745	-19.6145	-19.6145	-2.6686		20.4	32.196	-11.3052	48.3434	-4.24307
52	-18.8583	-19.7465	-19.7465	-2.25043		20.8	33.8156	-9.6774	49.9712	-4.43782
53	-18.9082	-19.8191	-19.8191	-2.4736		21.2	35.3422	-8.11714	51.5314	-5.01375
54	-18.897	-19.8332	-19.8332	-3.46304		21.6	36.738	-6.644	53.0046	-5.97893
55	-18.8348	-19.7987	-19.7987	-5.09469		22	37.9837	-5.27539	54.3732	-7.17497
56	-18.7525	-19.7329	-19.7329	-7.16839		22.4	39.0925	-4.00862	55.64	-8.41668
57	-18.6664	-19.6599	-19.6599	-9.31297		22.8	40.0595	-2.85196	56.7966	-9.42631
58	-18.6123	-19.605	-19.605	-11.0682		23.2	40.9204	-1.7915	57.8571	-9.87886
59	-18.6115	-19.592	-19.592	-12.236		23.6	41.7106	-0.80798	58.8406	-9.49306
60	-18.6805	-19.6396	-19.6396	-12.8175		24	42.4581	0.11186	59.7604	-8.0568
61	-18.8236	-19.7577	-19.7577	-12.8433		24.4	43.1974	0.98897	60.6376	-5.69133
62	-19.0471	-19.9458	-19.9458	-12.4883		24.8	43.9568	1.84743	61.496	-2.8258
63	-19.3231	-20.1917	-20.1917	-12.1949		25.2	44.759	2.70593	62.3545	-0.08836
64	-19.6393	-20.4781	-20.4781	-12.2538		25.6	45.6224	3.58987	63.2385	2.02208
65	-19.9576	-20.7785	-20.7785	-12.4189		26	46.558	4.5121	64.1607	3.26445
66	-20.2578	-21.0665	-21.0665	-12.0776		26.4	47.5748	5.48696	65.1355	3.84751
67	-20.5175	-21.3173	-21.3173	-10.9522		26.8	48.6791	6.5251	66.1737	3.9897
68	-20.7161	-21.5071	-21.5071	-9.63762		27.2	49.8703	7.6252	67.2738	3.63671
69	-20.8344	-21.6177	-21.6177	-8.84961		27.6	51.1324	8.77998	68.4286	2.9642
70	-20.864	-21.6391	-21.6391	-8.77086		28	52.4541	9.98164	69.6302	2.13129
71	-20.8043	-21.5685	-21.5685	-9.23795		28.4	53.8097	11.2088	70.8574	1.04094
72	-20.664	-21.4129	-21.4129	-9.9652		28.8	55.1554	12.4342	72.0828	-0.34027
73	-20.4503	-21.1846	-21.1846	-10.7887		29.2	56.4679	13.6459	73.2945	-1.97195
74	-20.1923	-20.902	-20.902	-11.5875		29.6	57.725	14.829	74.4776	-3.70331
75	-19.9076	-20.5907	-20.5907	-12.2761		30	58.8945	15.9601	75.6087	-5.25975
76	-19.6171	-20.2736	-20.2736	-12.7822		30.4	59.9716	17.0314	76.68	-6.40567
77	-19.3489	-19.9719	-19.9719	-12.9861		30.8	60.9661	18.0412	77.6898	-6.99617
78	-19.1145	-19.7077	-19.7077	-12.7215		31.2	61.8889	18.9827	78.6313	-7.03426
79	-18.9387	-19.4967	-19.4967	-12.0862		31.6	62.7695	19.8599	79.5085	-6.67195
80	-18.8261	-19.3498	-19.3498	-11.3288		32	63.6223	20.6812	80.3298	-6.29692
81	-18.774	-19.2743	-19.2743	-10.6796		32.4	64.4769	21.4506	81.0992	-6.2688
82	-18.7891	-19.2694	-19.2694	-10.2508		32.8	65.3401	22.1828	81.8314	-6.73767
83	-18.8629	-19.3285	-19.3285	-9.9444		33.2	66.2305	22.8923	82.5409	-7.36586
84	-18.9743	-19.439	-19.439	-9.49841		33.6	67.1543	23.5982	83.2468	-7.73091
85	-19.1084	-19.58	-19.58	-8.75511		34	68.1114	24.3103	83.9589	-7.65892
86	-19.24	-19.7266	-19.7266	-7.8217		34.4	69.0946	25.0417	84.6903	-7.17939
87	-19.3428	-19.8527	-19.8527	-7.0091		34.8	70.1088	25.8038	85.4524	-6.38939
88	-19.3921	-19.9336	-19.9336	-6.66064		35.2	71.143	26.6012	86.2498	-5.63004
89	-19.3756	-19.9525	-19.9525	-7.07867		35.6	72.2075	27.4399	87.0885	-5.39853
90	-19.2814	-19.9021	-19.9021	-8.16284		36	73.2878	28.3176	87.9661	-6.17604
91	-19.1244	-19.7874	-19.7874	-9.50018		36.4	74.39	29.2299	88.8785	-8.11576
92	-18.9172	-19.6236	-19.6236	-10.6333		36.8	75.5174	-29.4777	89.8195	-10.8147
93	-18.6793	-19.4343	-19.4343	-11.4807		37.2	76.6558	-28.5156	90.7816	-13.3984
94	-18.4353	-19.2469	-19.2469	-12.2664		37.6	77.8128	-27.5372	91.76	-15.0905
95	-18.2253	-19.0923	-19.0923	-13.0469		38	78.9647	-26.5566	92.7406	-15.7869
96	-18.0776	-18.9977	-18.9977	-13.5505		38.4	80.1029	-25.5815	93.7156	-15.8062
97	-18.0103	-18.9844	-18.9844	-13.4677		38.8	81.2217	-24.6217	94.6755	-15.6171
98	-18.0386	-19.0639	-19.0639	-12.6897		39.2	82.2987	-23.6917	95.6054	-15.5086
99	-18.1628	-19.239	-19.239	-11.1923		39.6	83.3573	-22.7856	96.5116	-15.6409
100	-18.374	-19.5005	-19.5005	-9.27012		40	84.3886	-21.9107	97.3865	-15.8534
101	-18.6528	-19.8307	-19.8307	-7.25839		40.4	85.3933	-21.07	98.2272	-15.9855
102	-18.976	-20.2061	-20.2061	-5.37362		40.8	86.3732	-20.2629	99.0343	-15.7482
103	-19.3099	-20.5959	-20.5959	-3.81554		41.2	87.3263	-19.4918	99.8054	-14.8955
104	-19.6383	-20.9754	-20.9754	-2.77608		41.6	88.2647	-18.7472	100.55	-13.2792
105	-19.9277	-21.3142	-21.3142	-2.41155		42	89.1881	-18.0273	101.27	-11.2294
106	-20.1581	-21.5873	-21.5873	-2.6652		42.4	90.0996	-17.328	101.969	-9.36365
107	-20.3199	-21.7777	-21.7777	-3.1858		42.8	91.0076	-16.6425	102.655	-7.88223
108	-20.4012	-21.8761	-21.8761	-3.47482		43.2	91.9019	-15.9677	103.329	-6.74111
109	-20.401	-21.8847	-21.8847	-3.2868		43.6	92.7945	-15.2975	104	-5.97361
110	-20.3304	-21.8146	-21.8146	-2.68063		44	93.6918	-14.6246	104.673	-5.52513
111	-20.21	-21.6857	-21.6857	-1.85801		44.4	94.5834	-13.9498	105.347	-5.29434
112	-20.0559	-21.5221	-21.5221	-0.98941		44.8	95.47	-13.2698	106.027	-5.12625
113	-19.9065	-21.3519	-21.3519	-0.14265		45.2	96.3527	-12.5854	106.712	-4.94889
114	-19.7822	-21.2035	-21.2035	0.60871		45.6	97.2286	-11.8984	107.399	-4.74058
115	-19.7176	-21.1045	-21.1045	1.18336		46	98.0901	-11.2145	108.083	-4.49111
116	-19.7263	-21.0755	-21.0755	1.4582		46.4	98.9414	-10.53	108.767	-4.11708
117	-19.8238	-21.1314	-21.1314	1.33864		46.8	99.7867	-9.84505	109.452	-3.37094
118	-20.0146	-21.2769	-21.2769	0.84283		47.2	100.625	-9.1618	110.135	-1.96341
119	-20.2873	-21.5072	-21.5072	0.0754		47.6	101.462	-8.47439	110.823	0.11179
120	-20.6206	-21.8034	-21.8034	-0.71512		48	102.302	-7.78346	111.514	2.56725
121	-20.9886	-22.1407	-22.1407	-1.387		48.4	103.15	-7.08312	112.214	5.0435
122	-21.3613	-22.4848	-22.4848	-1.7904		48.8	104.005	-6.3742	112.923	7.19886
123	-21.7	-22.8012	-22.8012	-1.87941		49.2	104.863	-5.65605	113.641	8.87305
124	-21.9693	-23.0553	-23.0553	-1.60829		49.6	105.729	-4.93487	114.362	9.99275
125	-22.1483	-23.2212	-23.2212	-1.10503		50	106.586	-4.21629	115.081	10.6056
126	-22.2235	-23.2849	-23.2849	-0.63945		50.4	107.434	-3.50709	115.79	10.9105
127	-22.1941	-23.2463	-23.2463	-0.51238		50.8	108.267	-2.81382	116.483	11.089
128	-22.0728	-23.1191	-23.1191	-0.90464		51.2	109.086	-2.14273	117.154	11.1645
129	-21.8815	-22.9287	-22.9287	-1.75127		51.6	109.88	-1.499	117.798	10.9879
130	-21.6566	-22.7091	-22.7091	-2.84864		52	110.645	-0.88653	118.411	10.5881
131	-21.4335	-22.4987	-22.4987	-4.03687		52.4	111.374	-0.30733	118.99	10.2272
132	-21.2506	-22.3351	-22.3351	-5.11989		52.8	112.059	0.24008	119.537	10.1098
133	-21.1527	-22.2545	-22.2545	-5.84039		53.2	112.705	0.75268	120.05	10.4985
134	-21.1664	-22.284	-22.284	-5.84737		53.6	113.295	1.22984	120.527	11.4217
135	-21.306	-22.438	-22.438	-4.89063		54	113.832	1.67237	120.97	12.5402
136	-21.5749	-22.7188	-22.7188	-3.06409		54.4	114.33	2.08444	121.382	13.4018
137	-21.9574	-23.1116	-23.1116	-0.9097		54.8	114.784	2.46806	121.765	13.7912
138	-22.4328	-23.5932	-23.5932	0.96382		55.2	115.215	2.83078	122.128	13.9973
139	-22.9514	-24.1226	-24.1226	2.08957		55.6	115.635	3.17773	122.475	14.59
140	-23.4844	-24.6618	-24.6618	2.35503		56	116.053	3.51988	122.817	15.6434
141	-23.9784	-25.1703	-25.1703	1.92369		56.4	116.491	3.86796	123.165	16.682
142	-24.4054	-25.6151	-25.6151	1.05512		56.8	116.96	4.23414	123.531	17.4328
143	-24.741	-25.9674	-25.9674	-0.12534		57.2	117.46	4.62705	123.924	18.2208
144	-24.9586	-26.211	-26.211	-1.47412		57.6	118.007	5.05284	124.35	19.4673
145	-25.0717	-26.3436	-26.3436	-2.87559		58	118.59	5.51547	124.813	21.169
146	-25.0788	-26.375	-26.375	-4.08354		58.4	119.21	6.0175	125.315	22.8767
147	-25.0129	-26.3243	-26.3243	-4.80394		58.8	119.861	6.55446	125.852	23.9178
148	-24.8973	-26.2175	-26.2175	-4.92454		59.2	120.526	7.12348	126.421	23.6373
149	-24.7618	-26.0866	-26.0866	-4.42372		59.6	121.195	7.71	127.007	21.8619
150	-24.6412	-25.9618	-25.9618	-3.07511		60	121.846	8.30632	127.603	18.9933
151	-24.561	-25.871	-25.871	-0.77754		60.4	122.486	8.90014	128.197	15.8159
152	-24.5427	-25.8356	-25.8356	2.22764		60.8	123.094	9.48023	128.777	13.0666
153	-24.5989	-25.8688	-25.8688	5.17521		61.2	123.668	10.0318	129.329	11.0624
154	-24.7241	-25.975	-25.975	7.24637		61.6	124.207	10.5471	129.844	9.52383
155	-24.9214	-26.1474	-26.1474	8.2577		62	124.692	11.012	130.309	8.23337
156	-25.1677	-26.3719	-26.3719	8.78183		62.4	125.122	11.4186	130.716	7.3552
157	-25.4373	-26.6248	-26.6248	9.27266		62.8	125.489	11.758	131.055	7.05241
158	-25.7089	-26.8784	-26.8784	9.87538		63.2	125.792	12.0266	131.324	7.36294
159	-25.9449	-27.1023	-27.1023	10.6595		63.6	126.042	12.2248	131.522	8.08703
160	-26.1177	-27.2647	-27.2647	11.491		64	126.241	12.3561	131.653	8.83258
161	-26.2083	-27.3385	-27.3385	11.9343		64.4	126.405	12.4288	131.726	9.20903
162	-26.1913	-27.3072	-27.3072	11.5211		64.8	126.541	12.4559	131.753	9.1336
163	-26.0688	-27.166	-27.166	10.0887		65.2	126.668	12.4535	131.751	8.82577
164	-25.8528	-26.9249	-26.9249	7.89689		65.6	126.799	12.4392	131.736	8.44092
165	-25.5627	-26.6079	-26.6079	5.42237		66	126.941	12.4309	131.728	8.08019
166	-25.2328	-26.2483	-26.2483	3.13954		66.4	127.104	12.4445	131.742	7.71923
167	-24.9003	-25.8885	-25.8885	1.47125		66.8	127.295	12.4933	131.791	7.37779
168	-24.5971	-25.5663	-25.5663	0.51747		67.2	127.511	12.5874	131.885	7.12312
169	-24.3579	-25.3169	-25.3169	0.05394		67.6	127.757	12.7325	132.03	7.04166
170	-24.2074	-25.1638	-25.1638	-0.10611		68	128.029	12.9319	132.229	6.97709
171	-24.1608	-25.1196	-25.1196	0.0278		68.4	128.331	13.1848	132.482	6.72133
172	-24.2145	-25.1837	-25.1837	0.34865		68.8	128.656	13.4879	132.785	6.17697
173	-24.3542	-25.3433	-25.3433	0.71614		69.2	129.003	13.8342	133.131	5.58179
174	-24.5654	-25.5758	-25.5758	0.97791		69.6	129.38	14.2147	133.512	5.36892
175	-24.8126	-25.8523	-25.8523	1.10858		70	129.767	14.6184	133.916	5.97714
176	-25.0661	-26.1418	-26.1418	1.25546		70.4	130.161	15.034	134.331	7.55615
177	-25.2993	-26.4151	-26.4151	1.54497		70.8	130.556	15.4513	134.748	9.83677
178	-25.4813	-26.6444	-26.6444	1.87488		71.2	130.944	15.8583	135.156	12.1702
179	-25.6005	-26.8078	-26.8078	1.98836		71.6	131.317	16.2443	135.541	14.0506
180	-25.6502	-26.8931	-26.8931	1.69014		72	131.675	16.6026	135.9	15.2264
181	-25.6174	-26.8968	-26.8968	1.03171		72.4	132.011	16.9273	136.225	15.5843
182	-25.5281	-26.8256	-26.8256	0.24206		72.8	132.332	17.2185	136.516	15.3682
183	-25.3843	-26.695	-26.695	-0.35039		73.2	132.638	17.479	136.776	14.8547
184	-25.2098	-26.5277	-26.5277	-0.73159		73.6	132.926	17.7152	137.012	14.1897
185	-25.029	-26.3526	-26.3526	-0.96061		74	133.206	17.9342	137.231	13.3601
186	-24.869	-26.1992	-26.1992	-1.17353		74.4	133.477	18.1447	137.442	12.3901
187	-24.7475	-26.0944	-26.0944	-1.35571		74.8	133.749	18.3561	137.653	11.7555
188	-24.6966	-26.0595	-26.0595	-1.53119		75.2	134.025	18.5762	137.873	11.9053
189	-24.7202	-26.1075	-26.1075	-1.881		75.6	134.316	18.8133	138.111	12.8604
190	-24.8311	-26.2433	-26.2433	-2.38221		76	134.617	19.0731	138.37	14.5191
191	-25.0251	-26.4654	-26.4654	-2.77638		76.4	134.949	19.3618	138.659	16.5203
192	-25.285	-26.7623	-26.7623	-2.79895		76.8	135.301	19.6822	138.979	17.8826
193	-25.6026	-27.1176	-27.1176	-2.5622		77.2	135.695	20.0378	139.335	17.6839
194	-25.9563	-27.5045	-27.5045	-2.29929		77.6	136.125	20.4274	139.725	15.8471
195	-26.3171	-27.8962	-27.8962	-2.16452		78	136.594	20.8523	140.149	13.1296
196	-26.661	-28.2634	-28.2634	-2.13772		78.4	137.112	21.3119	140.609	10.4792
197	-26.957	-28.5807	-28.5807	-2.25794		78.8	137.678	21.8076	141.105	8.42316
198	-27.1896	-28.8217	-28.8217	-2.51281		79.2	138.279	22.3337	141.631	7.09348
199	-27.3358	-28.9737	-28.9737	-2.96383		79.6	138.918	22.8893	142.186	6.40711
200	-27.4016	-29.0343	-29.0343	-3.75324		80	139.598	23.4701	142.767	6.17046
201	-27.3902	-29.0148	-29.0148	-5.06812		80.4	140.306	24.0738	143.371	6.09124
202	-27.3283	-28.9382	-28.9382	-6.93277		80.8	141.039	24.6962	143.993	5.77633
203	-27.2353	-28.8367	-28.8367	-9.22705		81.2	141.795	25.3306	144.628	4.7493
204	-27.1432	-28.7459	-28.7459	-11.8412		81.6	142.556	25.9734	145.271	2.721
205	-27.0909	-28.6991	-28.6991	-14.5143		82	143.325	26.6235	145.921	-0.09604
206	-27.0983	-28.7245	-28.7245	-17.0779		82.4	144.101	27.281	146.578	-3.06864
207	-27.1913	-28.8412	-28.8412	-19.2649		82.8	144.868	27.9404	147.238	-5.72591
208	-27.3799	-29.0592	-29.0592	-20.7383		83.2	145.628	28.6028	147.9	-7.93535
209	-27.6611	-29.3758	-29.3758	-21.256		83.6	146.381	29.2637	148.561	-9.82401
210	-28.0221	-29.7762	-29.7762	-21.0271		84	147.118	-29.7313	149.214	-11.6156
211	-28.4407	29.4128	-30.2357	-20.44		84.4	147.839	-29.0925	149.853	-13.4043
212	-28.8856	28.925	-30.7235	-19.748		84.8	148.545	-28.4758	150.47	-14.9383
213	-29.3274	28.4478	-31.2008	-19.1656		85.2	149.221	-27.8937	151.052	-15.8388
214	-29.724	28.0131	-31.6355	-18.8567		85.6	149.868	-27.3548	151.591	-15.8567
215	-30.0664	27.6501	-31.9985	-18.7052		86	150.475	-26.8685	152.077	-15.2821
216	-30.322	27.3752	-32.2734	-18.5515		86.4	151.034	-26.4393	152.506	-14.6667
217	-30.4888	27.1981	-32.4505	-18.3232		86.8	151.543	-26.0723	152.873	-14.2462
218	-30.5663	27.1153	-32.5333	-18.1358		87.2	151.995	-25.7673	153.178	-14.0983
219	-30.5735	27.1131	-32.5355	-18.1332		87.6	152.385	-25.522	153.424	-14.304
220	-30.517	27.1685	-32.4801	-18.2669		88	152.721	-25.3308	153.615	-14.7937
221	-30.4308	27.252	-32.3966	-18.2724		88.4	153.003	-25.1843	153.762	-15.3317
222	-30.341	27.3313	-32.3173	-17.9255		88.8	153.253	-25.0711	153.875	-15.6218
223	-30.2852	27.3754	-32.2732	-17.0503		89.2	153.477	-24.978	153.968	-15.5016
224	-30.2865	27.3558	-32.2928	-15.4732		89.6	153.695	-24.8916	154.054	-14.9217
225	-30.3711	27.2509	-32.3977	-13.2406		90	153.921	-24.7987	154.147	-13.9921
226	-30.5565	27.0476	-32.601	-10.9168		90.4	154.17	-24.6872	154.259	-12.8932
227	-30.8432	26.7435	-32.9051	-9.15951		90.8	154.449	-24.5468	154.399	-11.8191
228	-31.223	26.3454	-33.3032	-8.33301		91.2	154.773	-24.3692	154.577	-10.9043
229	-31.6849	25.8741	-33.7745	-8.27943		91.6	155.144	-24.1492	154.797	-10.1422
230	-32.1903	25.3575	-34.2911	-8.54217		92	155.561	-23.8844	155.061	-9.61863
231	-32.7241	24.8221	-34.8265	-8.80884		92.4	156.028	-23.5722	155.374	-9.40881
232	-33.2477	24.3076	-35.341	-8.97029		92.8	156.546	-23.2168	155.729	-9.47278
233	-33.721	23.8524	-35.7962	-9.08342		93.2	157.102	-22.8253	156.12	-9.54671
234	-34.1148	23.4837	-36.1649	-9.41464		93.6	157.688	-22.4037	156.542	-9.43227
235	-34.4125	23.2227	-36.4259	-10.084		94	158.291	-21.9615	156.984	-9.34914
236	-34.5956	23.0778	-36.5708	-10.777		94.4	158.902	-21.5078	157.438	-9.58206
237	-34.6646	23.0454	-36.6032	-11.3639		94.8	159.513	-21.0516	157.894	-10.2242
238	-34.628	23.1106	-36.538	-12.0014		95.2	160.105	-20.6031	158.343	-11.3187
239	-34.5079	23.2502	-36.3984	-12.6578		95.6	160.68	-20.1673	158.779	-12.6489
240	-34.3256	23.4352	-36.2134	-13.5518		96	161.225	-19.7507	159.195	-13.9919
241	-34.1243	23.6336	-36.015	-16.3166		96.4	161.734	-19.3591	159.587	-15.1494
242	-33.929	23.8176	-35.831	-22.3556		96.8	162.216	-18.9933	159.953	-16.0576
243	-33.7682	23.9644	-35.6841	-26.1116		97.2	162.669	-18.652	160.294	-16.7435
244	-33.6613	24.057	-35.5916	-24.8025		97.6	163.093	-18.3356	160.61	-17.2377
245	-33.6172	24.0895	-35.5591	-25.4664		98	163.498	-18.0401	160.906	-17.5257
246	-33.6365	24.0663	-35.5823	-27.7461		98.4	163.893	-17.7616	161.184	-17.582
247	-33.7042	24.001	-35.6476	-27.8233		98.8	164.275	-17.4985	161.447	-17.3544
248	-33.8016	23.9141	-35.7345	-26.7118		99.2	164.655	-17.248	161.698	-16.8512
249	-33.9008	23.8283	-35.8203	-23.7022		99.6	165.033	-17.0066	161.939	-16.1637
250	-33.9841	23.7663	-35.8822	-18.8751		100	165.401	-16.7725	162.173	-15.399
251	-34.029	23.7473	-35.9013	-15.6704		100.4	165.768	-16.5439	162.402	-14.6567
252	-34.0161	23.7847	-35.8639	-14.6895		100.8	166.127	-16.3194	162.626	-14.0335
253	-33.9377	23.8855	-35.763	-13.9716		101.2	166.46	-16.0979	162.848	-13.6313
254	-33.7899	24.05	-35.5986	-13.2438		101.6	166.775	-15.8786	163.067	-13.4577
255	-33.5747	24.2736	-35.375	-13.2211		102	167.064	-15.6599	163.286	-13.455
256	-33.303	24.5432	-35.1054	-13.6851		102.4	167.326	-15.4433	163.502	-13.6573
257	-32.9881	24.8427	-34.8059	-13.6499		102.8	167.56	-15.2299	163.716	-14.1332
258	-32.6546	25.1542	-34.4944	-12.1204		103.2	167.763	-15.0208	163.925	-14.8687
259	-32.3179	25.4602	-34.1883	-8.93932		103.6	167.939	-14.8158	164.13	-15.804
260	-32.0101	25.7398	-33.9088	-5.04651		104	168.085	-14.6162	164.33	-16.8519
261	-31.7563	25.9757	-33.6729	-1.64923		104.4	168.206	-14.4213	164.525	-17.983
262	-31.5695	26.1554	-33.4932	0.53846		104.8	168.306	-14.2294	164.716	-19.1051
263	-31.4636	26.2706	-33.3779	1.43137		105.2	168.398	-14.0394	164.906	-19.9721
264	-31.4327	26.3231	-33.3254	1.27253		105.6	168.483	-13.8476	165.098	-20.3439
265	-31.4606	26.3221	-33.3265	0.45534		106	168.575	-13.6493	165.296	-20.2349
266	-31.5341	26.283	-33.3656	-0.42107		106.4	168.679	-13.4427	165.503	-19.9434
267	-31.6249	26.2257	-33.4229	-0.74345		106.8	168.807	-13.2244	165.721	-19.6537
268	-31.7204	26.1705	-33.4781	-0.19778		107.2	168.966	-12.9926	165.953	-19.2862
269	-31.7928	26.1356	-33.513	0.66986		107.6	169.167	-12.7465	166.199	-18.7633
270	-31.8294	26.1355	-33.5131	1.86791		108	169.396	-12.4887	166.457	-18.0602
271	-31.8197	26.1791	-33.4695	3.18165		108.4	169.647	-12.2227	166.723	-17.1989
272	-31.7534	26.2699	-33.3787	3.76954		108.8	169.928	-11.9529	166.993	-16.2243
273	-31.6382	26.4051	-33.2435	3.43191		109.2	170.208	-11.6865	167.259	-15.1655
274	-31.4722	26.5782	-33.0704	2.5968		109.6	170.491	-11.4293	167.517	-13.9143
275	-31.271	26.7768	-32.8718	1.55558		110	170.758	-11.1889	167.757	-12.4358
276	-31.0542	26.9882	-32.6604	0.24424		110.4	171.011	-10.9694	167.976	-10.7098
277	-30.8401	27.195	-32.4536	-1.4618		110.8	171.243	-10.7747	168.171	-8.82167
278	-30.653	27.3813	-32.2673	-3.7001		111.2	171.458	-10.6065	168.339	-6.98124
279	-30.509	27.5335	-32.1151	-6.54543		111.6	171.65	-10.4641	168.482	-5.49594
280	-30.4178	27.6453	-32.0033	-9.79188		112	171.82	-10.3444	168.601	-4.63626
281	-30.3713	27.7175	-31.9311	-12.7511		112.4	171.978	-10.2431	168.703	-4.47535
282	-30.3675	27.7581	-31.8905	-15.0159		112.8	172.111	-10.1553	168.79	-4.77626
283	-30.3791	27.7808	-31.8678	-16.9131		113.2	172.229	-10.0748	168.871	-5.09519
284	-30.3923	27.8004	-31.8482	-17.9179		113.6	172.331	-9.99573	168.95	-5.15132
285	-30.3968	27.8304	-31.8181	-17.4169		114	172.428	-9.91287	169.033	-5.0239
286	-30.3737	27.8812	-31.7674	-15.6604		114.4	172.519	-9.82004	169.126	-4.89139
287	-30.3265	27.9567	-31.6918	-13.4783		114.8	172.613	-9.71346	169.232	-4.81209
288	-30.2448	28.0571	-31.5914	-11.4422		115.2	172.712	-9.58918	169.357	-4.85735
289	-30.1425	28.178	-31.4706	-10.001		115.6	172.826	-9.44409	169.502	-4.98673
290	-30.0162	28.3115	-31.3371	-9.39309		116	172.953	-9.27605	169.67	-5.09105
291	-29.8822	28.4471	-31.2015	-9.56762		116.4	173.095	-9.08462	169.861	-5.11468
292	-29.7527	28.5749	-31.0737	-10.2652		116.8	173.257	-8.86928	170.077	-5.05193
293	-29.6288	28.6859	-30.9627	-11.3036		117.2	173.433	-8.63088	170.315	-4.9373
294	-29.5291	28.773	-30.8756	-12.6391		117.6	173.624	-8.37053	170.575	-4.79218
295	-29.4639	28.8306	-30.818	-13.9828		118	173.83	-8.09253	170.853	-4.65125
296	-29.435	28.8572	-30.7914	-14.828		118.4	174.044	-7.80129	171.144	-4.4025
297	-29.4445	28.8554	-30.7932	-14.8872		118.8	174.268	-7.50242	171.443	-3.87039
298	-29.4861	28.8322	-30.8163	-14.2051		119.2	174.504	-7.20185	171.744	-2.78518
299	-29.5518	28.7987	-30.8499	-13.233		119.6	174.74	-6.90636	172.039	-0.9857
300	-29.6142	28.7685	-30.8801	-11.966		120	174.969	-6.6228	172.323	1.23409
301	-29.6653	28.7562	-30.8924	-10.7851		120.4	175.189	-6.35821	172.588	3.01596
302	-29.6795	28.7745	-30.8741	-10.2563		120.8	175.383	-6.11903	172.827	3.72564
303	-29.6524	28.8325	-30.8161	-10.2869		121.2	175.549	-5.91006	173.036	3.49602
304	-29.577	28.9349	-30.7137	-10.872		121.6	175.671	-5.73237	173.213	2.87978
305	-29.4518	29.0799	-30.5687	-12.0406		122	175.76	-5.5866	173.359	2.26766
306	-29.2918	29.2596	-30.389	-13.5728		122.4	175.806	-5.4713	173.474	1.72824
307	-29.108	29.4604	-30.1882	-15.2506		122.8	175.811	-5.3833	173.562	1.2176
308	-28.9173	29.6655	-29.9831	-16.6095		123.2	175.793	-5.31778	173.628	0.7342
309	-28.7328	-29.7928	-29.7928	-17.5411		123.6	175.747	-5.26917	173.677	0.36125
310	-28.5801	-29.6307	-29.6307	-18.3936		124	175.688	-5.23043	173.715	0.15087
311	-28.4627	-29.5098	-29.5098	-19.3104		124.4	175.622	-5.19501	173.751	0.08251
312	-28.3984	-29.4359	-29.4359	-20.3244		124.8	175.555	-5.15652	173.789	0.09713
313	-28.381	-29.4076	-29.4076	-21.2953		125.2	175.502	-5.10945	173.836	0.13031
314	-28.4085	-29.415	-29.415	-21.9741		125.6	175.465	-5.04964	173.896	0.18446
315	-28.4624	-29.4402	-29.4402	-21.8366		126	175.461	-4.97341	173.972	0.2942
316	-28.5186	-29.4596	-29.4596	-21.0475		126.4	175.481	-4.87902	174.067	0.4597
317	-28.542	-29.4462	-29.4462	-20.7742		126.8	175.538	-4.76524	174.181	0.61611
318	-28.5147	-29.3738	-29.3738	-21.4361		127.2	175.627	-4.63278	174.313	0.64829
319	-28.404	-29.2205	-29.2205	-21.6767		127.6	175.753	-4.48254	174.463	0.43206
[truncated: 2,262 more rows]

[truncated: 3 more sheets: fig. 7, fig. 8, fig. 9]
